# Supplementary material for: 4-Ethoxy­pyridin-2-amine
Source: Acta Crystallogr Sect E Struct Rep Online. 2008 Aug 13;64(Pt 9):o1749. doi: 10.1107/S1600536808024847 (PMC2960701; doi:10.1107/S1600536808024847)
Supplement: Supplementary file 2 [file e-64-o1749-Isup2.hkl]

# 
# h,k,l, Fc-squared, Fo-squared, sigma(Fo-squared) and status flag 
# 
data_I
_shelx_title ' 80427bm in P-1' 
_shelx_refln_list_code          4 
_shelx_F_calc_maximum      106.40 
_exptl_crystal_F_000       296.00 
_reflns_d_resolution_high  0.8408 
 
loop_ 
 _symmetry_equiv_pos_as_xyz 
 'x, y, z' 
 '-x, -y, -z' 
 
_cell_length_a     9.1668 
_cell_length_b     9.4698 
_cell_length_c     9.5407 
_cell_angle_alpha  87.716 
_cell_angle_beta   87.714 
_cell_angle_gamma  64.189 
 
_shelx_F_squared_multiplier     1.000 
 
loop_ 
 _refln_index_h 
 _refln_index_k 
 _refln_index_l 
 _refln_F_squared_calc 
 _refln_F_squared_meas 
 _refln_F_squared_sigma 
 _refln_observed_status 
   1   0   0       45.86       42.14      1.02 o 
   2   0   0      146.08      136.01      2.08 o 
   3   0   0      655.92      641.81      9.36 o 
   4   0   0      161.53      161.85      2.54 o 
   5   0   0      126.85      136.92      2.91 o 
   6   0   0       26.81       31.34      1.04 o 
   7   0   0        3.40        3.36      0.51 o 
   8   0   0        8.46        7.30      0.63 o 
   9   0   0       36.62       44.81      2.07 o 
  -9   1   0        2.44        3.00      0.54 o 
  -8   1   0        0.16        0.37      0.32 o 
  -7   1   0        0.98        1.31      0.33 o 
  -6   1   0        7.75        7.79      0.54 o 
  -5   1   0       19.31       17.99      0.84 o 
  -4   1   0       70.75       76.75      1.80 o 
  -3   1   0      506.55      525.42      9.68 o 
  -2   1   0      121.24      105.04      3.38 o 
  -1   1   0     2699.64     2689.60     66.64 o 
   0   1   0       85.51       67.53      1.87 o 
   1   1   0     1286.29     1250.10     23.02 o 
   2   1   0        3.97        3.27      0.13 o 
   3   1   0      182.55      171.79      2.63 o 
   4   1   0       23.17       19.84      0.52 o 
   5   1   0        4.78        4.88      0.27 o 
   6   1   0        6.38        6.80      0.93 o 
   7   1   0        1.90        1.76      0.58 o 
   8   1   0       17.11       18.23      0.87 o 
   9   1   0        3.34        3.80      0.53 o 
  10   1   0        4.33        5.50      1.00 o 
  -8   2   0        0.35        0.49      0.34 o 
  -7   2   0        1.47        0.39      0.45 o 
  -6   2   0        5.29        6.98      1.46 o 
  -5   2   0       25.16       30.34      1.05 o 
  -4   2   0       56.05       73.08      2.32 o 
  -3   2   0       97.85      101.36      2.23 o 
  -2   2   0        8.74        7.46      0.25 o 
  -1   2   0    10635.65    10706.52    314.49 o 
   0   2   0       17.27       14.31      0.63 o 
   1   2   0       53.71       55.96      1.09 o 
   2   2   0     1756.90     1684.32     26.98 o 
   3   2   0        9.14        9.05      0.25 o 
   4   2   0       58.66       45.39      0.86 o 
   5   2   0        8.49        9.33      0.33 o 
   6   2   0       16.42       15.08      0.46 o 
   7   2   0       57.24       56.27      1.50 o 
   8   2   0      331.40      338.19      8.30 o 
   9   2   0        0.27        0.31      0.52 o 
  10   2   0        1.70        2.76      0.79 o 
  -8   3   0        0.26        0.41      0.38 o 
  -7   3   0        7.76        6.90      0.65 o 
  -6   3   0       14.45       11.46      1.38 o 
  -5   3   0        0.06        0.18      0.23 o 
  -4   3   0       20.86       26.09      1.84 o 
  -3   3   0        7.30        7.44      0.47 o 
  -2   3   0     1007.47     1058.25     15.34 o 
  -1   3   0      871.55      922.36     25.88 o 
   0   3   0      189.21      173.30      3.31 o 
   1   3   0       16.96       14.42      0.34 o 
   2   3   0       19.76       16.28      0.44 o 
   3   3   0      771.79      777.23     11.28 o 
   4   3   0       65.01       67.50      1.18 o 
   5   3   0        0.37        0.05      0.09 o 
   6   3   0        1.24        0.86      0.22 o 
   7   3   0      182.82      179.24      2.95 o 
   8   3   0        0.00       -0.65      0.44 o 
   9   3   0       85.88       90.00      3.43 o 
  10   3   0        2.23        2.79      0.76 o 
  -7   4   0        9.58       12.66      1.01 o 
  -6   4   0       21.72       19.64      0.97 o 
  -5   4   0        1.13        1.92      0.53 o 
  -4   4   0        8.29       12.90      1.42 o 
  -2   4   0     1199.35     1214.48     21.61 o 
  -1   4   0       13.15       10.40      0.47 o 
   0   4   0      432.27      425.61      7.80 o 
   1   4   0      877.34      869.81     15.52 o 
   2   4   0      200.87      191.86      2.95 o 
   3   4   0        0.03       -0.08      0.07 o 
   4   4   0      253.72      278.85      4.23 o 
   5   4   0       86.27       91.84      1.59 o 
   6   4   0       23.85       26.88      0.75 o 
   7   4   0       75.32       69.91      2.48 o 
   8   4   0      212.09      219.65      6.53 o 
   9   4   0        3.73        3.30      0.72 o 
  10   4   0        8.79       11.65      1.14 o 
  -6   5   0        2.92        2.27      0.65 o 
  -5   5   0        0.55        0.44      0.42 o 
  -4   5   0        2.68        2.91      0.63 o 
  -3   5   0       34.44       29.49      1.59 o 
  -2   5   0       29.02       27.28      1.44 o 
  -1   5   0      373.89      385.09      7.21 o 
   0   5   0       27.09       22.71      1.37 o 
   1   5   0       52.03       53.09      1.47 o 
   2   5   0       11.04       12.38      0.37 o 
   3   5   0       42.63       44.22      0.87 o 
   4   5   0       55.37       53.60      1.02 o 
   5   5   0      181.44      201.89      3.19 o 
   6   5   0      108.74      121.88      2.65 o 
   7   5   0       32.59       31.42      1.74 o 
   8   5   0        4.02        5.05      0.51 o 
   9   5   0        5.60        6.08      0.84 o 
  10   5   0        0.05        0.03      0.41 o 
  -5   6   0        1.77        2.20      0.65 o 
  -4   6   0        3.91        2.75      0.68 o 
  -3   6   0      117.84      105.94      3.87 o 
  -2   6   0       19.94       19.35      1.28 o 
  -1   6   0       18.35       17.20      0.83 o 
   0   6   0       10.56       11.15      0.80 o 
   1   6   0       52.18       57.43      1.49 o 
   2   6   0       63.32       71.82      1.34 o 
   3   6   0       78.25       74.11      1.36 o 
   4   6   0       13.33       11.43      0.61 o 
   5   6   0      137.50      136.92      2.88 o 
   6   6   0      152.90      151.73      3.20 o 
   7   6   0      136.37      139.66      4.56 o 
   8   6   0        8.71        7.97      1.41 o 
   9   6   0       26.48       32.12      1.20 o 
  10   6   0        3.03        3.01      0.72 o 
  -4   7   0       30.69       30.34      1.88 o 
  -3   7   0        6.05        4.37      0.81 o 
  -2   7   0        0.01       -0.30      0.39 o 
  -1   7   0       10.23        7.70      0.89 o 
   0   7   0       38.69       38.03      2.01 o 
   1   7   0       62.27       58.74      1.78 o 
   2   7   0        0.02       -0.25      0.18 o 
   3   7   0       47.17       42.78      1.24 o 
   4   7   0        3.63        3.59      0.33 o 
   5   7   0       32.40       33.80      1.26 o 
   6   7   0        1.73        0.74      0.28 o 
   7   7   0       90.71       90.20      2.23 o 
   8   7   0        0.79        1.20      0.34 o 
   9   7   0        5.37        5.94      0.92 o 
  10   7   0        0.40        0.33      0.48 o 
  -3   8   0        1.25        1.63      0.62 o 
  -2   8   0       98.12       94.21      3.70 o 
  -1   8   0       41.85       42.12      2.12 o 
   0   8   0       37.83       39.68      1.31 o 
   1   8   0        2.83        2.93      0.40 o 
   2   8   0        1.12        1.11      0.30 o 
   3   8   0       30.97       35.21      1.77 o 
   4   8   0        0.62        1.53      0.52 o 
   5   8   0       16.14       14.70      1.17 o 
   6   8   0      125.91      124.31      4.23 o 
   7   8   0       12.57       12.84      1.18 o 
   8   8   0        3.53        4.25      0.82 o 
   9   8   0        4.75        4.64      0.88 o 
  10   8   0        0.23        0.36      0.52 o 
  -2   9   0        0.04        1.42      0.65 o 
  -1   9   0       41.61       45.42      2.32 o 
   0   9   0       16.02       15.79      1.27 o 
   1   9   0        0.15       -0.12      0.38 o 
   2   9   0        4.01        3.67      0.47 o 
   3   9   0        0.89        0.27      0.41 o 
   4   9   0       36.65       35.79      1.91 o 
   5   9   0        0.95        0.14      0.44 o 
   6   9   0       16.10       17.37      1.38 o 
   7   9   0       12.38       12.13      1.26 o 
   8   9   0        6.51        8.08      1.11 o 
   9   9   0        5.74        6.99      1.06 o 
   0  10   0        2.10        2.53      0.74 o 
   1  10   0        0.37        0.23      0.43 o 
   2  10   0        6.06        7.63      1.00 o 
   3  10   0        6.39        7.62      1.03 o 
   4  10   0        3.87        5.62      0.96 o 
   5  10   0       32.92       34.98      2.05 o 
   6  10   0       24.23       27.02      1.83 o 
   7  10   0       33.71       40.86      2.27 o 
   8  10   0        0.22        0.43      0.52 o 
   3  11   0        7.10        6.29      1.01 o 
   4  11   0        4.60        6.56      1.06 o 
   5  11   0       29.65       35.67      2.16 o 
   6  11   0        1.62        1.42      0.70 o 
  -6 -11   1        9.52        9.59      1.23 o 
  -5 -11   1        3.44        3.05      0.81 o 
  -4 -11   1        5.21        4.75      0.90 o 
  -3 -11   1        2.19        2.84      0.73 o 
  -8 -10   1        0.50        0.26      0.57 o 
  -7 -10   1        5.20        6.56      1.04 o 
  -6 -10   1       66.13       63.71      2.88 o 
  -5 -10   1       14.72       16.92      1.43 o 
  -4 -10   1       17.51       13.51      1.23 o 
  -3 -10   1       10.34       10.80      1.17 o 
  -2 -10   1        0.52        1.14      0.56 o 
   0 -10   1       21.09       24.34      1.66 o 
  -9  -9   1        1.30        2.37      0.73 o 
  -8  -9   1        3.57        3.92      0.85 o 
  -7  -9   1       63.98       61.85      2.76 o 
  -6  -9   1        8.86       10.84      1.18 o 
  -5  -9   1       18.01       16.88      1.32 o 
  -4  -9   1       25.84       26.17      1.60 o 
  -3  -9   1        0.11        0.05      0.39 o 
  -2  -9   1        0.00        0.01      0.38 o 
  -1  -9   1        1.89        2.25      0.42 o 
   0  -9   1       33.71       35.62      1.92 o 
   1  -9   1        0.20        0.00      0.49 o 
   2  -9   1        0.12        0.95      0.61 o 
 -10  -8   1       13.79       17.86      0.97 o 
  -9  -8   1        6.74        8.90      0.72 o 
  -8  -8   1        9.81        9.24      0.67 o 
  -7  -8   1       55.09       56.54      2.92 o 
  -6  -8   1      124.36      120.24      2.75 o 
  -5  -8   1      135.06      134.12      2.93 o 
  -4  -8   1        4.76        5.44      0.80 o 
  -3  -8   1       19.59       19.20      1.28 o 
  -2  -8   1       11.55       12.30      0.67 o 
  -1  -8   1        0.01       -0.16      0.22 o 
   0  -8   1       35.81       38.73      1.29 o 
   1  -8   1       38.18       38.15      1.99 o 
   2  -8   1       15.44       16.23      1.34 o 
   3  -8   1       28.50       29.04      1.86 o 
 -10  -7   1        0.00       -0.27      0.42 o 
  -9  -7   1        0.48        0.41      0.32 o 
  -8  -7   1       19.47       18.97      0.88 o 
  -7  -7   1        1.44        1.65      0.38 o 
  -6  -7   1      112.01      108.72      2.50 o 
  -5  -7   1        3.19        3.23      0.35 o 
  -4  -7   1       21.61       21.74      0.77 o 
  -3  -7   1       15.11       13.19      1.15 o 
  -2  -7   1       33.27       31.19      1.03 o 
  -1  -7   1        2.93        3.30      0.27 o 
   0  -7   1        4.76        5.22      0.46 o 
   1  -7   1       91.34       90.26      3.33 o 
   2  -7   1        0.03        0.15      0.44 o 
   3  -7   1        1.59        0.90      0.55 o 
   4  -7   1        2.63        2.67      0.74 o 
 -10  -6   1        0.33        0.41      0.49 o 
  -9  -6   1        2.94        2.27      0.42 o 
  -8  -6   1       47.48       46.61      2.89 o 
  -7  -6   1      145.08      151.51      4.03 o 
  -6  -6   1       17.36       16.66      1.18 o 
  -5  -6   1       40.45       36.96      1.16 o 
  -4  -6   1        0.16        0.60      0.29 o 
  -3  -6   1       13.42       14.69      0.51 o 
  -2  -6   1      131.76      131.27      2.66 o 
  -1  -6   1        6.05        5.09      0.55 o 
   0  -6   1        0.35        0.06      0.25 o 
   1  -6   1        8.78       11.17      1.14 o 
   2  -6   1      205.68      216.33      6.61 o 
   3  -6   1       21.63       19.82      1.35 o 
   4  -6   1        3.23        2.83      0.69 o 
   5  -6   1        5.78        5.62      0.92 o 
 -10  -5   1        1.01        0.97      0.56 o 
  -9  -5   1       68.65       67.30      2.76 o 
  -8  -5   1       14.94       16.83      2.00 o 
  -7  -5   1      191.17      185.91      3.85 o 
  -6  -5   1      203.45      213.34      9.24 o 
  -5  -5   1       45.93       47.56      1.77 o 
  -4  -5   1       32.79       36.02      1.67 o 
  -3  -5   1       27.43       31.52      0.78 o 
  -2  -5   1       23.23       25.33      0.92 o 
  -1  -5   1       59.71       59.11      2.02 o 
   0  -5   1       16.67       16.42      0.93 o 
   1  -5   1       16.10       14.95      0.95 o 
   2  -5   1      119.96      119.00      3.94 o 
   3  -5   1        2.86        2.38      0.57 o 
   4  -5   1        5.49        5.13      0.77 o 
   5  -5   1        5.78        5.59      0.87 o 
 -10  -4   1       17.82       19.03      1.49 o 
  -9  -4   1       17.69       20.37      1.40 o 
  -8  -4   1      330.52      339.67      9.52 o 
  -7  -4   1       80.61       77.72      1.90 o 
  -6  -4   1        3.17        4.59      0.60 o 
  -5  -4   1       97.68       90.75      1.54 o 
  -4  -4   1        8.68        8.61      0.54 o 
  -3  -4   1        2.83        2.61      0.20 o 
  -2  -4   1      327.58      309.87      5.84 o 
  -1  -4   1       86.82       85.12      2.57 o 
   0  -4   1       94.77       94.45      2.92 o 
   1  -4   1      977.65     1065.16     27.77 o 
   2  -4   1       84.63       81.62      2.83 o 
   3  -4   1       48.20       42.77      1.87 o 
   4  -4   1       11.08       10.06      0.93 o 
   5  -4   1       13.78       10.08      0.95 o 
   7  -4   1        0.15        0.85      0.66 o 
 -10  -3   1        0.16        0.06      0.44 o 
  -9  -3   1       11.35       12.84      1.17 o 
  -8  -3   1        1.19        1.00      0.54 o 
  -7  -3   1       20.68       21.47      0.80 o 
  -6  -3   1        0.09       -0.08      0.09 o 
  -5  -3   1        0.14        0.21      0.18 o 
  -4  -3   1       99.77       90.50      1.80 o 
  -3  -3   1       59.94       49.63      1.55 o 
  -2  -3   1       15.14       17.81      0.45 o 
  -1  -3   1      804.46      795.04     14.29 o 
   0  -3   1      118.87       97.14      2.87 o 
   1  -3   1      233.84      236.36      6.55 o 
   2  -3   1       49.78       50.64      1.89 o 
   3  -3   1      367.06      404.63     11.09 o 
   4  -3   1        0.20        0.02      0.19 o 
   5  -3   1        7.98        9.33      0.63 o 
   6  -3   1       14.02       14.95      1.17 o 
   7  -3   1        4.59        6.43      0.99 o 
   8  -3   1        0.08        0.47      0.38 o 
 -10  -2   1        0.50        0.30      0.50 o 
  -9  -2   1       20.79       19.51      1.45 o 
  -8  -2   1      230.88      220.48      6.64 o 
  -7  -2   1       11.72       11.80      0.59 o 
  -6  -2   1        9.24        7.02      0.57 o 
  -5  -2   1        4.91        4.52      0.24 o 
  -4  -2   1      236.50      237.04      4.48 o 
  -3  -2   1      689.08      667.92     12.05 o 
  -2  -2   1      418.47      393.66      9.97 o 
  -1  -2   1        8.90        7.60      0.24 o 
   0  -2   1    11101.16    11020.79    284.09 o 
   1  -2   1      123.55      127.85      3.64 o 
   2  -2   1        7.60        6.12      0.50 o 
   3  -2   1      718.88      773.29     14.17 o 
   4  -2   1        4.88        3.92      0.37 o 
   5  -2   1       31.69       32.86      2.52 o 
   6  -2   1       75.56       68.74      1.93 o 
   7  -2   1        5.00        5.42      0.60 o 
   8  -2   1       10.34       10.65      0.82 o 
 -10  -1   1        0.09        0.57      0.50 o 
  -9  -1   1       64.95       67.11      2.91 o 
  -8  -1   1        0.02       -0.03      0.25 o 
  -7  -1   1        1.68        1.11      0.27 o 
  -6  -1   1        2.82        4.87      0.61 o 
  -5  -1   1       38.83       31.92      0.69 o 
  -4  -1   1       22.96       24.49      0.70 o 
  -3  -1   1       13.18       13.89      0.43 o 
  -2  -1   1       18.87       16.48      0.51 o 
  -1  -1   1     2450.68     2466.12     85.34 o 
   0  -1   1       88.48       86.74      2.38 o 
   2  -1   1        2.03        0.65      0.14 o 
   3  -1   1       28.34       30.10      0.89 o 
   4  -1   1      108.61       93.66      3.01 o 
   5  -1   1       63.24       67.46      2.07 o 
   6  -1   1        1.96        4.26      0.74 o 
   7  -1   1        8.23        6.68      0.60 o 
   8  -1   1        1.07        1.21      0.69 o 
   9  -1   1        0.01       -0.04      0.31 o 
  -9   0   1       31.16       34.55      1.36 o 
  -8   0   1       23.90       24.19      1.03 o 
  -7   0   1       19.39       16.47      0.76 o 
  -6   0   1       10.09        9.50      0.65 o 
  -5   0   1       17.71       17.60      0.67 o 
  -4   0   1      784.31      861.21     12.53 o 
  -3   0   1       33.57       37.04      1.29 o 
  -2   0   1       26.78       25.77      1.51 o 
  -1   0   1        2.87        3.39      0.17 o 
   0   0   1      579.54      605.24     15.89 o 
   1   0   1       43.90       37.60      0.80 o 
   2   0   1     1010.34      974.76     17.52 o 
   3   0   1        7.77        9.49      0.39 o 
   4   0   1        0.05        0.05      0.13 o 
   5   0   1      235.92      234.15      4.68 o 
   6   0   1        2.02        2.18      0.34 o 
   7   0   1      128.68      128.67      3.01 o 
   8   0   1       20.16       21.25      0.99 o 
   9   0   1        5.56        7.81      0.93 o 
  -9   1   1        0.62        1.00      0.39 o 
  -8   1   1        1.93        2.64      0.67 o 
  -7   1   1        0.26        0.32      0.27 o 
  -6   1   1        6.49        8.87      0.56 o 
  -5   1   1        0.40        0.27      0.18 o 
  -4   1   1      362.16      414.10      7.81 o 
  -3   1   1      161.67      160.25      3.20 o 
  -2   1   1      808.17      781.64     16.63 o 
  -1   1   1     8308.11     7949.42    184.44 o 
   0   1   1       18.24       15.45      0.38 o 
   1   1   1        7.48        6.71      0.17 o 
   2   1   1       10.86        9.05      0.24 o 
   3   1   1     1198.98     1212.55     17.47 o 
   4   1   1      192.56      204.51      3.17 o 
   5   1   1       45.38       46.30      0.93 o 
   6   1   1       88.85       77.47      1.89 o 
   7   1   1      171.63      166.16      3.61 o 
   8   1   1       11.18       10.27      0.72 o 
   9   1   1       19.78       21.04      0.99 o 
  10   1   1        0.47        1.17      0.59 o 
  -8   2   1        1.48        2.05      0.44 o 
  -7   2   1        1.83        2.18      0.39 o 
  -6   2   1       11.41        8.07      0.58 o 
  -5   2   1       36.62       37.27      1.31 o 
  -4   2   1      189.89      196.31      4.02 o 
  -3   2   1      442.91      489.65      9.12 o 
  -2   2   1      346.81      337.36      5.01 o 
  -1   2   1      150.70      146.71      2.27 o 
   0   2   1     3205.10     3267.10     47.35 o 
   1   2   1     1384.73     1342.76     19.54 o 
   2   2   1      742.60      717.23     10.40 o 
   3   2   1        1.63        1.00      0.10 o 
   4   2   1     1460.61     1678.62     24.14 o 
   5   2   1        2.64        2.64      0.20 o 
   6   2   1       17.63       18.39      0.53 o 
   7   2   1      164.29      162.16      3.46 o 
   8   2   1      175.72      179.95      3.89 o 
   9   2   1       12.44        9.78      0.71 o 
  10   2   1        0.33        0.66      0.57 o 
  -8   3   1        2.09        1.79      0.44 o 
  -7   3   1       12.39       10.18      0.74 o 
  -6   3   1        5.11        4.09      0.50 o 
  -5   3   1        1.68        1.49      0.32 o 
  -4   3   1        0.80        0.67      0.23 o 
  -3   3   1       25.82       20.36      0.75 o 
  -2   3   1      570.29      600.34      8.82 o 
  -1   3   1      722.11      717.81     10.46 o 
   0   3   1      153.08      143.11      3.81 o 
   1   3   1      216.22      229.45      3.44 o 
   2   3   1      102.84      102.78      1.63 o 
   3   3   1      252.15      263.67      3.96 o 
   4   3   1       60.08       62.11      1.12 o 
   5   3   1      710.84      782.98     11.46 o 
   6   3   1        1.51        1.54      0.18 o 
   7   3   1      108.19      112.11      1.99 o 
   8   3   1       14.15       12.30      0.66 o 
   9   3   1        1.90        1.20      0.52 o 
  10   3   1        0.00        0.10      0.45 o 
  -7   4   1        4.93        4.41      0.59 o 
  -6   4   1       20.66       24.33      2.16 o 
  -5   4   1        9.83       10.99      0.70 o 
  -4   4   1        0.05        0.09      0.22 o 
  -3   4   1       31.83       30.00      1.11 o 
  -2   4   1       12.25       13.00      0.44 o 
  -1   4   1      505.75      504.83      9.21 o 
   0   4   1       26.76       24.01      1.14 o 
   1   4   1        7.30       11.05      0.31 o 
   2   4   1      209.92      233.54      3.54 o 
   3   4   1      245.74      282.31      4.26 o 
   4   4   1       42.34       48.69      0.93 o 
   5   4   1       40.29       42.21      0.87 o 
   6   4   1       24.14       22.99      0.60 o 
   7   4   1       20.65       20.64      0.60 o 
   8   4   1       13.91       14.81      1.13 o 
   9   4   1        0.00       -0.01      0.38 o 
  10   4   1        0.52        0.08      0.43 o 
  -6   5   1        1.44        1.50      0.41 o 
  -5   5   1        2.69        2.09      0.42 o 
  -4   5   1       68.95       66.34      2.76 o 
  -3   5   1      141.79      141.91      4.67 o 
  -2   5   1       15.10       15.10      1.04 o 
  -1   5   1      111.37      104.35      2.90 o 
   0   5   1       32.27       31.15      0.94 o 
   1   5   1      617.47      680.81     15.30 o 
   2   5   1       80.51       75.51      1.32 o 
   3   5   1        9.35        9.00      0.31 o 
   4   5   1       79.92       85.11      1.77 o 
   5   5   1        9.48        8.72      0.34 o 
   6   5   1       24.62       24.90      0.64 o 
   7   5   1       75.60       75.10      1.88 o 
   8   5   1        4.86        5.50      0.87 o 
   9   5   1        6.89        7.66      0.90 o 
  10   5   1        0.01       -0.05      0.39 o 
  -5   6   1       10.08       10.27      1.16 o 
  -4   6   1        0.17        0.03      0.41 o 
  -3   6   1        3.82        4.55      0.78 o 
  -2   6   1      533.41      516.23     14.29 o 
  -1   6   1       59.81       55.81      1.48 o 
   0   6   1       34.52       33.35      2.54 o 
   1   6   1       14.35       16.87      0.71 o 
   2   6   1       15.98       17.33      0.49 o 
   3   6   1        2.01        2.60      0.32 o 
   4   6   1      213.97      223.11      9.03 o 
   5   6   1       64.20       61.04      1.19 o 
   6   6   1        9.33        6.90      0.76 o 
   7   6   1        2.46        2.43      0.58 o 
   8   6   1       27.41       27.86      1.05 o 
   9   6   1        6.08        5.36      0.56 o 
  10   6   1        0.21        0.52      0.47 o 
  -4   7   1       10.91        9.06      1.12 o 
  -3   7   1       82.08       78.96      3.26 o 
  -2   7   1        6.66        4.55      0.79 o 
  -1   7   1       96.90       96.36      3.53 o 
   0   7   1        7.87        7.71      0.53 o 
   1   7   1        1.37        1.83      0.43 o 
   2   7   1        5.15        4.92      0.45 o 
   3   7   1      123.47      132.63      3.07 o 
   4   7   1       36.35       40.83      1.21 o 
   5   7   1       47.94       51.44      2.22 o 
   6   7   1        2.63        2.27      0.59 o 
   7   7   1       10.47       11.79      1.05 o 
   8   7   1        1.97        2.45      0.43 o 
   9   7   1        7.05        7.01      0.63 o 
  10   7   1        7.52       10.33      1.11 o 
  -3   8   1       20.42       17.29      1.43 o 
  -2   8   1        5.97        6.08      0.95 o 
  -1   8   1       94.03       92.35      3.55 o 
   0   8   1        0.79        1.67      0.52 o 
   1   8   1        0.14       -0.05      0.23 o 
   2   8   1       18.27       18.93      0.86 o 
   3   8   1        5.88        6.04      0.84 o 
   4   8   1        5.93        5.02      0.80 o 
   5   8   1        0.45        0.30      0.42 o 
   6   8   1       22.78       20.00      1.41 o 
   7   8   1        1.11        0.74      0.51 o 
   8   8   1       10.46       13.37      1.21 o 
   9   8   1        0.84        1.21      0.62 o 
  10   8   1        6.41        9.79      1.15 o 
  -2   9   1        1.61        2.46      0.73 o 
  -1   9   1        7.65        8.21      1.06 o 
   0   9   1        0.00       -0.25      0.41 o 
   1   9   1        0.19        0.06      0.27 o 
   2   9   1        7.85        7.99      0.64 o 
   3   9   1        1.92        1.81      0.57 o 
   4   9   1        4.02        5.40      0.85 o 
   5   9   1       43.76       43.14      2.17 o 
   6   9   1       15.43       14.05      1.28 o 
   7   9   1       17.87       18.79      1.49 o 
   8   9   1        0.72        0.52      0.53 o 
   9   9   1        0.22        0.39      0.47 o 
   0  10   1        0.08        0.41      0.57 o 
   1  10   1       17.04       14.79      1.29 o 
   2  10   1        2.59        2.95      0.73 o 
   3  10   1        2.98        2.91      0.75 o 
   4  10   1        0.02        0.32      0.54 o 
   5  10   1        1.91        1.83      0.73 o 
   6  10   1       85.24       87.64      3.59 o 
   7  10   1       14.44       17.39      1.48 o 
   8  10   1        3.90        5.71      1.03 o 
   3  11   1       11.84       14.64      1.34 o 
   4  11   1        7.25        8.26      1.15 o 
   5  11   1        1.78        2.32      0.77 o 
   6  11   1        6.51        8.11      1.24 o 
  -8 -10   2        0.08        0.40      0.53 o 
  -7 -10   2        0.13       -0.22      0.46 o 
  -6 -10   2        4.57        3.04      0.79 o 
  -5 -10   2       22.77       18.94      1.46 o 
  -4 -10   2        0.54        0.02      0.45 o 
  -3 -10   2        1.21        0.70      0.52 o 
  -2 -10   2        0.00        0.02      0.45 o 
  -9  -9   2        0.11       -0.25      0.41 o 
  -8  -9   2        0.55        1.42      0.59 o 
  -7  -9   2        8.66        8.14      1.06 o 
  -6  -9   2       24.24       24.59      1.62 o 
  -5  -9   2        4.02        3.85      0.77 o 
  -4  -9   2       28.51       25.11      1.56 o 
  -3  -9   2        0.02       -0.48      0.35 o 
  -2  -9   2        0.01       -0.23      0.34 o 
  -1  -9   2       21.67       20.62      1.33 o 
   0  -9   2        7.13        6.93      0.91 o 
   1  -9   2       15.14       15.97      1.34 o 
  -9  -8   2        0.02       -0.27      0.27 o 
  -8  -8   2        0.65        1.05      0.36 o 
  -7  -8   2        1.66        1.54      0.53 o 
  -6  -8   2       14.69       13.02      0.72 o 
  -5  -8   2        3.09        3.07      0.39 o 
  -4  -8   2        3.19        3.85      0.47 o 
  -3  -8   2       15.64       13.73      0.81 o 
  -2  -8   2       45.05       44.03      1.65 o 
  -1  -8   2       23.33       24.37      0.88 o 
   0  -8   2        0.03        0.07      0.25 o 
   1  -8   2        2.30        4.11      0.76 o 
   2  -8   2        0.06       -0.65      0.43 o 
   3  -8   2        1.51        2.48      0.74 o 
 -10  -7   2        0.58        1.22      0.55 o 
  -9  -7   2        9.99       10.03      0.71 o 
  -8  -7   2       21.00       19.23      0.94 o 
  -7  -7   2       68.17       62.72      1.73 o 
  -6  -7   2      112.84      108.39      2.49 o 
  -5  -7   2       26.25       20.76      1.01 o 
  -4  -7   2        9.05        7.48      0.57 o 
  -3  -7   2       28.87       28.10      1.16 o 
  -2  -7   2       23.19       21.75      0.74 o 
  -1  -7   2       59.43       59.58      1.73 o 
   0  -7   2       14.18       15.92      1.08 o 
   1  -7   2        0.26        0.39      0.41 o 
   2  -7   2       11.13       10.74      1.06 o 
   3  -7   2        1.44        2.48      0.74 o 
 -10  -6   2        2.39        3.19      0.74 o 
  -9  -6   2       13.56       15.13      1.19 o 
  -8  -6   2       26.38       26.03      1.03 o 
  -7  -6   2      163.81      156.63      3.38 o 
  -6  -6   2       23.17       21.65      1.11 o 
  -5  -6   2       10.64        7.39      0.58 o 
  -4  -6   2       13.74       14.73      0.79 o 
  -3  -6   2        4.21        3.38      0.41 o 
  -2  -6   2      391.48      380.68      7.11 o 
  -1  -6   2       60.82       57.00      2.06 o 
   0  -6   2        2.60        2.54      0.46 o 
   1  -6   2        8.61        7.33      0.77 o 
   2  -6   2       39.34       38.16      1.86 o 
   3  -6   2        5.75        5.97      0.85 o 
   5  -6   2       14.00       20.55      1.91 o 
 -10  -5   2        7.97       10.25      1.16 o 
  -9  -5   2        6.22        5.14      0.80 o 
  -8  -5   2       33.46       35.56      1.22 o 
  -7  -5   2        4.37        4.75      0.46 o 
  -6  -5   2        4.86        3.84      0.52 o 
  -5  -5   2       28.92       28.76      1.21 o 
  -4  -5   2      106.87       90.28      2.73 o 
  -3  -5   2        0.66        2.10      0.31 o 
  -2  -5   2       97.97      116.65      2.51 o 
  -1  -5   2       22.20       22.16      1.01 o 
   0  -5   2       26.60       26.69      1.23 o 
   1  -5   2        3.30        2.56      0.48 o 
   2  -5   2        2.05        2.00      0.51 o 
   3  -5   2       27.74       26.78      1.50 o 
   5  -5   2        4.75        4.56      1.01 o 
   6  -5   2        2.82        3.18      0.97 o 
 -10  -4   2        7.10        5.42      0.95 o 
  -9  -4   2        4.45        4.73      0.84 o 
  -8  -4   2      232.94      239.89      7.05 o 
  -7  -4   2       11.93       11.59      0.61 o 
  -6  -4   2        0.89        1.17      0.37 o 
  -5  -4   2       79.18       80.88      2.58 o 
  -4  -4   2       85.44       83.68      2.55 o 
  -3  -4   2      874.67      929.49     23.37 o 
  -2  -4   2        1.07        0.65      0.44 o 
  -1  -4   2        0.18        0.29      0.14 o 
   0  -4   2       91.25       72.29      2.34 o 
   1  -4   2       45.16       44.89      1.73 o 
   2  -4   2        4.00        4.43      0.59 o 
   3  -4   2       33.17       36.23      1.69 o 
   5  -4   2        0.59       -0.33      0.47 o 
   6  -4   2       32.36       31.72      2.00 o 
   7  -4   2        0.69        0.63      0.67 o 
 -10  -3   2        2.62        3.68      0.80 o 
  -9  -3   2      190.99      201.08      6.31 o 
  -8  -3   2        0.00       -0.14      0.34 o 
  -7  -3   2        1.22        1.08      0.31 o 
  -6  -3   2        2.85        1.95      0.42 o 
  -5  -3   2       67.92       68.33      1.48 o 
  -4  -3   2       71.71       69.24      2.17 o 
  -3  -3   2      216.46      246.85      6.50 o 
  -2  -3   2      124.45      120.84      2.31 o 
  -1  -3   2      284.87      267.78      4.98 o 
   1  -3   2      483.40      469.65     12.47 o 
   2  -3   2      112.93      111.17      3.46 o 
   4  -3   2       48.23       44.44      1.95 o 
   5  -3   2        8.76        6.87      0.85 o 
   6  -3   2        2.79        1.19      0.61 o 
   7  -3   2       10.56       10.99      1.21 o 
   8  -3   2        0.03        0.18      0.56 o 
 -10  -2   2        0.51        1.01      0.55 o 
  -9  -2   2       12.48       13.94      1.21 o 
  -8  -2   2       26.35       27.26      1.56 o 
  -7  -2   2       13.01       14.59      1.02 o 
  -6  -2   2       73.24       73.05      1.71 o 
  -5  -2   2       13.95       13.79      0.51 o 
  -4  -2   2      594.84      648.61     11.77 o 
  -3  -2   2      200.40      203.22      3.80 o 
  -2  -2   2       85.20       75.48      1.48 o 
  -1  -2   2    11321.73    10610.14    190.18 o 
   0  -2   2       43.22       42.33      1.37 o 
   1  -2   2      167.53      153.43      4.35 o 
   2  -2   2      446.07      453.73     12.12 o 
   3  -2   2        2.61        3.00      0.45 o 
   4  -2   2       60.33       59.29      1.59 o 
   5  -2   2       40.96       36.29      1.71 o 
   6  -2   2        8.34        7.03      0.61 o 
   7  -2   2        8.77        6.86      0.67 o 
   8  -2   2        7.41        9.23      0.80 o 
  -9  -1   2        0.63        1.33      0.56 o 
  -8  -1   2        5.55        8.61      0.96 o 
  -7  -1   2        3.51        4.04      0.46 o 
  -6  -1   2        1.08        1.48      0.35 o 
  -5  -1   2       19.92       18.99      0.67 o 
  -4  -1   2        3.63        3.18      0.25 o 
  -3  -1   2      312.12      315.98      5.85 o 
  -2  -1   2      178.83      188.79      3.52 o 
  -1  -1   2     7637.60     6542.31    393.08 o 
   0  -1   2       60.11       49.92      1.47 o 
   1  -1   2        6.04        4.04      0.35 o 
   2  -1   2        1.73        1.72      0.28 o 
   3  -1   2      109.68      117.87      2.89 o 
   4  -1   2       79.92       79.78      1.90 o 
   5  -1   2      100.36       98.65      2.34 o 
   6  -1   2       53.14       51.76      2.88 o 
   7  -1   2       43.34       41.89      1.44 o 
   8  -1   2       10.84       13.20      0.85 o 
   9  -1   2        0.01       -0.48      0.32 o 
  -9   0   2        6.56        9.78      1.14 o 
  -8   0   2        0.00       -0.05      0.23 o 
  -7   0   2        8.29        8.95      1.02 o 
  -6   0   2       20.92       23.70      0.87 o 
  -5   0   2        0.66        0.00      0.16 o 
  -4   0   2      456.79      469.75      8.73 o 
  -3   0   2        1.53        1.08      0.33 o 
  -2   0   2     1128.66     1085.53     19.45 o 
  -1   0   2        9.83       12.78      0.58 o 
   0   0   2     3232.13     3224.96     58.49 o 
   1   0   2     1453.66     1402.20     35.92 o 
   2   0   2      341.54      321.32      8.55 o 
   3   0   2       12.07        6.71      0.34 o 
   4   0   2      207.51      218.78      4.33 o 
   5   0   2       27.37       26.28      0.90 o 
   6   0   2       15.07       13.90      0.69 o 
   7   0   2      242.07      242.77      5.09 o 
   8   0   2       11.57       11.09      0.75 o 
   9   0   2        0.20       -0.18      0.31 o 
  -9   1   2        4.35        4.62      0.89 o 
  -8   1   2       10.43       10.87      0.81 o 
  -7   1   2       21.63       17.94      0.84 o 
  -6   1   2        0.42        0.00      0.19 o 
  -5   1   2      126.97      128.08      6.62 o 
  -4   1   2       14.53       15.39      0.62 o 
  -3   1   2      200.57      211.15      4.54 o 
  -2   1   2      356.73      354.19      6.56 o 
  -1   1   2      534.77      527.73     10.79 o 
   0   1   2        9.87       10.73      0.34 o 
   1   1   2       73.56       81.84      2.25 o 
   2   1   2       57.58       53.65      0.93 o 
   3   1   2      268.08      268.52      4.62 o 
   4   1   2      193.19      225.06      3.49 o 
   5   1   2      208.47      229.72      4.57 o 
   6   1   2      151.55      151.24      4.80 o 
   7   1   2       56.59       58.70      1.67 o 
   8   1   2       26.88       28.90      1.65 o 
   9   1   2        0.30        0.49      0.35 o 
  10   1   2        1.86        2.23      0.69 o 
  -8   2   2        3.98        5.29      0.59 o 
  -7   2   2       15.07       12.78      0.75 o 
  -6   2   2        6.78        5.37      0.50 o 
  -5   2   2        0.67        0.23      0.20 o 
  -4   2   2      289.48      308.72      6.10 o 
  -3   2   2       83.38       75.94      1.76 o 
  -2   2   2       21.70       14.51      0.52 o 
  -1   2   2      284.50      283.13      4.22 o 
   0   2   2     1888.35     1814.58     26.15 o 
   1   2   2       17.94       16.56      0.47 o 
   2   2   2      273.18      302.84      4.49 o 
   3   2   2        7.57        8.83      0.54 o 
   4   2   2      119.39      131.63      2.14 o 
   5   2   2        7.65        7.44      0.50 o 
   6   2   2        3.45        3.10      0.25 o 
   7   2   2       59.81       56.83      1.57 o 
   8   2   2       38.03       40.27      2.59 o 
   9   2   2       25.74       29.67      1.18 o 
  10   2   2       10.84       11.61      1.29 o 
  -8   3   2        0.74        1.03      0.37 o 
  -7   3   2       12.60       10.81      1.75 o 
  -6   3   2        7.54        7.30      0.68 o 
  -5   3   2        5.62        4.73      0.47 o 
  -4   3   2        9.88       10.42      0.58 o 
  -3   3   2      241.42      233.96      4.66 o 
  -2   3   2        0.78        0.82      0.13 o 
  -1   3   2       76.22       81.95      1.39 o 
   0   3   2        0.37        0.76      0.09 o 
   1   3   2      522.46      532.93      9.58 o 
   2   3   2      207.96      212.01      3.21 o 
   3   3   2     1013.35     1163.76     16.80 o 
   4   3   2        1.61        1.85      0.34 o 
   5   3   2      116.20      112.05      1.91 o 
   6   3   2        2.24        2.66      0.34 o 
   7   3   2      108.91      103.69      1.89 o 
   8   3   2        0.46        0.36      0.37 o 
   9   3   2       18.08       19.11      0.87 o 
  10   3   2        0.04       -0.06      0.46 o 
  -7   4   2        0.05        0.05      0.30 o 
  -6   4   2        0.00       -0.05      0.27 o 
  -5   4   2        3.96        4.30      1.20 o 
  -4   4   2        5.85        5.23      0.55 o 
  -3   4   2        1.13        0.66      0.32 o 
  -2   4   2      350.13      367.05      5.56 o 
  -1   4   2       24.95       25.30      0.60 o 
   0   4   2      591.49      624.95     11.28 o 
   1   4   2       48.55       55.90      1.31 o 
   2   4   2       27.41       23.59      0.59 o 
   3   4   2      148.38      166.49      2.61 o 
   4   4   2     1236.28     1431.86     20.68 o 
   5   4   2       76.69       72.84      1.34 o 
   6   4   2       38.36       44.82      0.98 o 
   7   4   2        0.18        0.24      0.16 o 
   8   4   2      118.35      118.49      2.58 o 
   9   4   2        2.01        2.77      0.69 o 
  10   4   2        0.25        0.87      0.52 o 
  -6   5   2        0.05        0.55      0.50 o 
  -5   5   2        6.45        7.22      1.11 o 
  -4   5   2       21.58       21.45      0.94 o 
  -3   5   2      135.52      133.08      5.74 o 
  -2   5   2       12.28       11.74      0.95 o 
  -1   5   2       67.55       61.59      1.51 o 
   0   5   2       40.60       41.26      1.13 o 
   1   5   2       24.29       28.43      0.82 o 
   2   5   2      300.74      311.66      5.89 o 
   3   5   2      255.06      294.01      4.46 o 
   4   5   2        2.99        3.68      0.23 o 
   5   5   2       21.96       24.39      0.62 o 
   6   5   2        0.89        0.92      0.17 o 
   7   5   2        0.03        0.06      0.16 o 
   8   5   2        3.13        3.46      0.43 o 
   9   5   2        7.35        5.65      0.83 o 
  10   5   2        0.22       -0.27      0.39 o 
  -5   6   2        1.49        0.68      0.48 o 
  -4   6   2        0.72        0.61      0.49 o 
  -3   6   2        9.44        8.00      0.95 o 
  -2   6   2       48.99       46.83      2.16 o 
  -1   6   2      145.63      152.59      3.23 o 
   0   6   2       12.36       11.25      0.57 o 
   1   6   2       20.02       18.94      0.75 o 
   2   6   2      183.90      208.80      4.19 o 
   3   6   2      104.34      111.27      2.45 o 
   4   6   2        0.35        0.09      0.15 o 
   5   6   2       43.01       46.42      1.31 o 
   6   6   2       16.07       15.96      0.52 o 
   7   6   2       63.68       65.34      1.74 o 
   8   6   2       73.46       67.99      2.70 o 
   9   6   2        0.03       -0.13      0.27 o 
  10   6   2        2.78        2.80      0.71 o 
  -4   7   2        7.47        9.05      1.11 o 
  -3   7   2       45.27       42.42      2.21 o 
  -2   7   2       66.22       69.35      2.91 o 
  -1   7   2       28.58       26.58      1.56 o 
   0   7   2        1.65        1.12      0.28 o 
   1   7   2        2.83        2.22      0.34 o 
   2   7   2       26.84       28.81      1.28 o 
   3   7   2       86.10       89.78      4.36 o 
   4   7   2        2.53        3.09      0.36 o 
   5   7   2       57.05       54.31      1.46 o 
   6   7   2       16.41       14.37      1.12 o 
   7   7   2        3.77        4.34      0.75 o 
   8   7   2        2.71        2.53      0.64 o 
   9   7   2       19.50       18.49      1.34 o 
  -3   8   2        0.03        0.24      0.47 o 
  -2   8   2       27.13       23.42      1.64 o 
  -1   8   2        1.25        1.26      0.54 o 
   0   8   2        0.06        0.33      0.41 o 
   1   8   2       65.22       65.34      1.82 o 
   2   8   2       66.74       65.36      3.07 o 
   3   8   2        5.74        5.82      0.53 o 
   4   8   2       11.04       11.97      0.69 o 
   5   8   2        7.38        8.26      0.98 o 
   6   8   2      220.28      235.92      7.03 o 
   7   8   2       29.91       30.69      1.77 o 
   9   8   2        9.94        8.66      1.06 o 
  10   8   2        1.79        3.38      0.78 o 
  -1   9   2        0.80        0.68      0.53 o 
   0   9   2        0.17        0.20      0.42 o 
   1   9   2        2.97        2.97      0.48 o 
   2   9   2        4.12        5.13      0.55 o 
   3   9   2       19.77       20.80      0.95 o 
   4   9   2        0.02        0.35      0.49 o 
   5   9   2        1.63        3.46      0.81 o 
   6   9   2       53.41       58.92      2.71 o 
   7   9   2        8.78        9.33      1.17 o 
   8   9   2        4.58        5.91      1.01 o 
   9   9   2        0.08        0.22      0.46 o 
   0  10   2        5.90        6.40      1.01 o 
   1  10   2        9.11       12.20      1.18 o 
   2  10   2       16.25       18.35      1.19 o 
   3  10   2        0.16        0.18      0.52 o 
   4  10   2        2.22        1.81      0.69 o 
   5  10   2        0.00       -0.35      0.45 o 
   6  10   2        0.39       -0.77      0.52 o 
   7  10   2        8.13        8.08      1.17 o 
   8  10   2        1.34        1.47      0.74 o 
   4  11   2        3.05        5.53      1.03 o 
   5  11   2        1.30        2.19      0.81 o 
   6  11   2        0.43       -0.53      0.58 o 
  -7 -10   3        4.20        3.79      0.83 o 
  -6 -10   3        0.22       -0.25      0.46 o 
  -5 -10   3        0.07        0.23      0.49 o 
  -4 -10   3        0.74        0.30      0.51 o 
  -3 -10   3        1.65        1.45      0.60 o 
  -2 -10   3        0.53        0.74      0.52 o 
  -8  -9   3        1.77        1.53      0.39 o 
  -7  -9   3        4.47        3.61      0.48 o 
  -6  -9   3        6.05        4.96      0.63 o 
  -5  -9   3        0.39        0.03      0.30 o 
  -4  -9   3        4.11        4.52      0.57 o 
  -3  -9   3        4.85        3.69      0.53 o 
   1  -9   3        0.51        2.40      1.10 o 
  -9  -8   3        0.70        1.07      0.37 o 
  -8  -8   3        1.17        1.84      0.43 o 
  -7  -8   3       12.00       10.00      0.87 o 
  -6  -8   3       14.42       10.36      0.79 o 
  -5  -8   3        1.57        1.81      0.41 o 
  -4  -8   3        0.26        0.19      0.30 o 
  -3  -8   3       10.25        8.92      0.72 o 
  -2  -8   3       29.59       27.01      1.27 o 
  -1  -8   3        7.86        7.01      0.68 o 
   1  -8   3       18.93       30.40      2.05 o 
   2  -8   3        4.08        7.04      1.34 o 
 -10  -7   3       10.92       13.43      1.20 o 
  -9  -7   3        0.05        0.17      0.30 o 
  -8  -7   3        2.00        2.40      0.42 o 
  -7  -7   3       13.30       10.78      0.86 o 
  -6  -7   3        0.01        0.34      0.30 o 
  -5  -7   3        5.55        5.26      0.56 o 
  -4  -7   3       22.06       22.21      1.09 o 
  -3  -7   3        4.17        2.78      0.44 o 
  -2  -7   3       46.50       43.91      1.67 o 
  -1  -7   3        0.03       -0.08      0.24 o 
   2  -7   3        1.09        1.57      0.75 o 
   3  -7   3        0.35       -0.17      0.65 o 
   4  -7   3        0.93        2.54      1.01 o 
 -10  -6   3       18.83       21.41      1.53 o 
  -9  -6   3       21.06       24.02      1.50 o 
  -8  -6   3        8.89        9.40      0.63 o 
  -7  -6   3        0.14        0.71      0.37 o 
  -6  -6   3       19.81       16.45      0.97 o 
  -5  -6   3        3.37        2.98      0.46 o 
  -4  -6   3        2.24        1.93      0.37 o 
  -3  -6   3       19.75       20.44      1.00 o 
  -2  -6   3       32.53       31.59      1.20 o 
  -1  -6   3        4.61        4.67      0.38 o 
   0  -6   3       52.56       58.99      2.28 o 
   1  -6   3       32.43       36.26      1.80 o 
   2  -6   3        0.53        1.03      0.57 o 
   3  -6   3       14.35       15.73      1.38 o 
   4  -6   3        1.67        2.46      0.90 o 
   5  -6   3        5.18        7.05      1.30 o 
 -10  -5   3        4.36        6.27      0.97 o 
  -9  -5   3       54.02       53.20      2.40 o 
  -8  -5   3        0.02       -0.05      0.23 o 
  -7  -5   3        2.00        2.64      0.54 o 
  -6  -5   3        2.65        3.25      0.50 o 
  -5  -5   3        3.86        4.23      0.51 o 
  -4  -5   3       18.31       19.09      0.96 o 
  -3  -5   3      245.86      269.64      7.22 o 
  -2  -5   3       83.32       86.28      1.85 o 
  -1  -5   3        3.34        2.22      0.27 o 
   0  -5   3       34.78       33.59      1.46 o 
   1  -5   3      102.75      106.89      3.55 o 
   2  -5   3       36.05       40.70      1.91 o 
   3  -5   3        0.09        0.14      0.41 o 
   4  -5   3       39.81       45.31      2.32 o 
   5  -5   3        0.97        0.63      0.65 o 
   6  -5   3        0.00       -0.33      0.62 o 
 -10  -4   3        0.03       -0.25      0.48 o 
  -9  -4   3       11.70       13.65      1.17 o 
  -8  -4   3        1.27        0.36      0.41 o 
  -7  -4   3        0.54        0.19      0.33 o 
  -6  -4   3        1.32        0.87      0.35 o 
  -5  -4   3       82.66       70.15      2.33 o 
  -4  -4   3        1.34        2.98      0.41 o 
  -3  -4   3      605.91      643.25     36.29 o 
  -2  -4   3      206.95      217.99      4.12 o 
  -1  -4   3     1008.29     1086.40     19.58 o 
   0  -4   3       26.28       28.94      1.22 o 
   1  -4   3       23.85       21.85      1.12 o 
   2  -4   3      416.45      425.99     11.73 o 
   3  -4   3       19.89       23.16      1.37 o 
   4  -4   3        0.81        0.48      0.47 o 
   5  -4   3        0.07        0.27      0.48 o 
   6  -4   3        3.19        3.04      0.80 o 
   7  -4   3        0.21        0.46      0.60 o 
 -10  -3   3        0.08        0.18      0.44 o 
  -9  -3   3        7.76        7.33      0.97 o 
  -8  -3   3       13.89       13.04      1.06 o 
  -7  -3   3        0.73        0.87      0.39 o 
  -6  -3   3       13.33       13.87      0.95 o 
  -5  -3   3        3.24        3.51      0.46 o 
  -4  -3   3      315.87      358.77      9.40 o 
  -3  -3   3      164.10      146.03      2.79 o 
  -2  -3   3      672.04      727.87     13.12 o 
  -1  -3   3      976.85     1005.63     18.08 o 
   0  -3   3        7.02        7.43      0.52 o 
   1  -3   3       21.78       18.88      0.96 o 
   2  -3   3       72.21       69.94      2.46 o 
   3  -3   3       16.46       15.28      1.03 o 
   4  -3   3        1.54        1.32      0.46 o 
   5  -3   3       16.86       14.04      1.14 o 
   6  -3   3        4.74        5.11      0.86 o 
   7  -3   3        0.03        0.11      0.51 o 
 -10  -2   3        0.26        0.68      0.50 o 
  -9  -2   3        0.02       -0.13      0.38 o 
  -8  -2   3        1.09        1.91      0.56 o 
  -7  -2   3        0.71        0.88      0.41 o 
  -6  -2   3       37.01       39.68      1.71 o 
  -5  -2   3       34.54       32.14      0.89 o 
  -4  -2   3      522.33      534.20      9.76 o 
  -3  -2   3      213.55      234.88      4.39 o 
  -2  -2   3      316.07      327.43      6.00 o 
  -1  -2   3      516.28      539.53      9.78 o 
   0  -2   3      326.56      344.49      9.10 o 
   1  -2   3      450.47      475.95     12.58 o 
   2  -2   3      135.77      128.99      3.89 o 
   3  -2   3       47.31       44.93      1.79 o 
   4  -2   3        9.55        8.39      0.77 o 
   5  -2   3        1.78        1.88      0.50 o 
   6  -2   3        6.62        4.80      0.77 o 
   7  -2   3       10.67       12.02      1.11 o 
   8  -2   3        0.20        0.42      0.55 o 
  -9  -1   3       10.75       11.67      1.12 o 
  -8  -1   3        7.08        7.33      0.90 o 
  -7  -1   3       29.84       31.53      1.61 o 
  -6  -1   3        1.78        2.13      0.29 o 
  -5  -1   3      640.38      684.36     15.43 o 
  -4  -1   3        5.89        6.15      0.36 o 
  -3  -1   3      464.92      463.86     12.09 o 
  -2  -1   3      720.63      767.06     13.79 o 
  -1  -1   3      386.73      369.50     11.24 o 
   0  -1   3        0.52        2.01      0.22 o 
   1  -1   3       90.63       97.97      2.85 o 
   2  -1   3       21.46       21.85      0.98 o 
   3  -1   3       43.35       42.59      1.64 o 
   4  -1   3       25.67       20.99      1.12 o 
   5  -1   3        9.50       11.96      0.65 o 
   6  -1   3      170.92      164.97      3.67 o 
   7  -1   3        2.03        3.37      0.51 o 
   8  -1   3        3.18        3.75      0.54 o 
   9  -1   3        6.82        7.70      0.76 o 
  -9   0   3        9.55       10.64      1.17 o 
  -8   0   3        1.65        2.83      0.66 o 
  -7   0   3        0.50        0.18      0.22 o 
  -6   0   3        0.47        0.46      0.22 o 
  -5   0   3       11.02        8.61      0.75 o 
  -4   0   3      848.48      931.25     16.90 o 
  -3   0   3        1.71        3.01      0.89 o 
  -2   0   3       10.72       11.97      0.40 o 
  -1   0   3      239.33      214.63      4.84 o 
   0   0   3     1529.80     1533.19     27.35 o 
   1   0   3       12.62       12.29      0.57 o 
   2   0   3      373.18      402.30     10.64 o 
   3   0   3      413.86      471.57     12.55 o 
   4   0   3       11.49       10.43      0.51 o 
   5   0   3      116.81      103.76      2.40 o 
   6   0   3      297.07      290.34      5.85 o 
   7   0   3       81.44       82.52      2.20 o 
   8   0   3       15.16       12.39      0.89 o 
   9   0   3        3.63        4.98      0.64 o 
  -8   1   3        2.31        1.71      0.38 o 
  -7   1   3       14.13       11.99      0.77 o 
  -6   1   3       41.70       38.64      1.23 o 
  -5   1   3        0.41        1.44      0.89 o 
  -4   1   3       19.50       15.22      0.62 o 
  -3   1   3        8.33        9.04      0.43 o 
  -2   1   3        3.99        3.80      0.39 o 
  -1   1   3       87.78       84.08      1.68 o 
   0   1   3        6.47        6.05      0.91 o 
   1   1   3      227.29      232.57      6.21 o 
   2   1   3      229.16      225.33      6.08 o 
   3   1   3      634.46      717.07     18.68 o 
   4   1   3       45.14       45.87      1.19 o 
   5   1   3        3.62        3.22      0.34 o 
   6   1   3       65.01       56.28      1.55 o 
   7   1   3      115.21      115.47      2.75 o 
   8   1   3        3.17        3.44      0.49 o 
   9   1   3       10.83       11.74      0.82 o 
  -8   2   3       11.22       10.65      0.74 o 
  -7   2   3        4.52        4.67      0.51 o 
  -6   2   3        0.50        1.09      0.48 o 
  -5   2   3       51.77       58.49      1.60 o 
  -4   2   3        0.86        1.72      0.29 o 
  -3   2   3        6.43        5.85      0.37 o 
  -2   2   3        1.41        2.71      0.53 o 
  -1   2   3      126.83      126.86      2.49 o 
   0   2   3      361.92      378.90      6.90 o 
   1   2   3        0.61        1.70      0.24 o 
   2   2   3      143.45      142.10      2.79 o 
   3   2   3       11.18       12.52      0.39 o 
   4   2   3     1362.40     1574.92     22.72 o 
   5   2   3      176.65      179.48      3.54 o 
   6   2   3       16.13       21.63      1.31 o 
   7   2   3       16.35       20.63      0.86 o 
   8   2   3       10.27        9.76      0.66 o 
   9   2   3       13.67       12.16      0.76 o 
  10   2   3        3.40        6.59      0.67 o 
  -7   3   3       10.58       13.65      0.82 o 
  -6   3   3        0.14        0.50      0.29 o 
  -5   3   3       85.54       77.22      2.02 o 
  -4   3   3       22.36       24.01      0.90 o 
  -3   3   3       32.01       27.81      1.75 o 
  -2   3   3        0.50        1.36      0.21 o 
  -1   3   3       84.20       63.25      1.14 o 
   0   3   3      182.59      209.53      3.20 o 
   1   3   3       50.06       46.28      1.10 o 
   2   3   3      198.58      205.73      3.92 o 
   3   3   3       30.47       28.79      0.62 o 
   4   3   3        2.13        2.07      0.21 o 
   5   3   3        1.28        1.66      0.28 o 
   6   3   3        0.19        0.32      0.14 o 
   7   3   3        0.51        0.36      0.19 o 
   8   3   3        2.27        2.01      0.38 o 
   9   3   3       16.44       14.73      0.79 o 
  10   3   3        4.44        6.21      1.00 o 
  -7   4   3        1.78        3.13      0.74 o 
  -6   4   3       36.43       41.72      2.00 o 
  -5   4   3        7.45        8.67      0.64 o 
  -4   4   3        0.06       -0.12      0.22 o 
  -3   4   3      188.66      182.60      6.41 o 
  -2   4   3       67.73       67.47      1.63 o 
  -1   4   3        1.16        1.27      0.24 o 
   0   4   3      284.74      312.09      4.70 o 
   1   4   3       30.28       27.01      0.80 o 
   2   4   3       14.81       17.86      0.62 o 
   3   4   3       60.06       63.74      1.14 o 
   4   4   3      397.36      435.34      6.52 o 
   5   4   3        3.83        4.25      0.27 o 
   6   4   3       12.42       13.76      0.48 o 
   7   4   3        5.35        5.01      0.46 o 
   8   4   3      110.22       98.55      1.90 o 
   9   4   3        0.01       -0.47      0.37 o 
  10   4   3        2.18        3.51      0.82 o 
  -6   5   3        0.69        1.11      0.56 o 
  -5   5   3        1.11        0.74      0.49 o 
  -4   5   3       27.30       26.59      1.61 o 
  -3   5   3       53.76       54.35      2.38 o 
  -2   5   3       93.50       89.00      3.21 o 
  -1   5   3       13.08       14.00      0.60 o 
   0   5   3        8.60        8.98      0.48 o 
   1   5   3        4.25        6.28      0.48 o 
   2   5   3       12.45       13.15      0.56 o 
   3   5   3      315.79      351.18      7.64 o 
   4   5   3       27.59       28.63      0.76 o 
   5   5   3       65.66       60.97      1.20 o 
   6   5   3        4.61        3.71      0.28 o 
   7   5   3        0.01       -0.15      0.15 o 
   8   5   3        0.03        0.05      0.19 o 
   9   5   3       40.56       40.25      2.03 o 
  10   5   3        1.47        1.33      0.60 o 
  -5   6   3        0.52        1.50      0.57 o 
  -4   6   3        2.19        3.72      0.76 o 
  -3   6   3        5.85        5.16      0.82 o 
  -2   6   3      179.53      182.95      5.84 o 
  -1   6   3       36.81       34.01      1.07 o 
   0   6   3        7.90        7.33      1.36 o 
   1   6   3        0.49        0.53      0.22 o 
   2   6   3      155.11      152.82      6.16 o 
   3   6   3      142.74      145.57      4.01 o 
   4   6   3        0.20        0.19      0.19 o 
   5   6   3       11.62       10.64      0.54 o 
   6   6   3        6.98        7.75      0.49 o 
   7   6   3        5.63        2.89      0.44 o 
   8   6   3        0.34        1.24      0.47 o 
   9   6   3        2.43        2.37      0.62 o 
  -4   7   3        0.01        0.11      0.46 o 
  -3   7   3       12.65       11.84      1.15 o 
  -2   7   3       43.64       48.47      2.35 o 
  -1   7   3        0.33       -0.08      0.39 o 
   0   7   3        2.79        3.12      0.39 o 
   1   7   3        3.88        3.85      0.43 o 
   2   7   3       17.05       20.21      0.98 o 
   3   7   3        1.15        1.60      0.44 o 
   4   7   3        9.08        8.92      1.85 o 
   5   7   3       20.59       20.25      0.82 o 
   6   7   3       52.02       50.33      1.42 o 
   7   7   3       40.54       37.28      1.91 o 
   8   7   3        7.30        7.25      0.93 o 
   9   7   3       17.63       15.08      1.19 o 
  -3   8   3        0.89        0.88      0.57 o 
  -2   8   3        4.98        5.25      0.89 o 
  -1   8   3        1.75        0.61      0.54 o 
   0   8   3        1.42        0.79      0.49 o 
   1   8   3       16.04       16.55      1.38 o 
   2   8   3       36.81       35.44      1.23 o 
   3   8   3        0.31        0.16      0.24 o 
   4   8   3        9.19        9.01      0.75 o 
   5   8   3      150.69      157.26      3.48 o 
   6   8   3       11.93       14.34      1.24 o 
   7   8   3       10.46       11.94      1.13 o 
   8   8   3       16.35       15.39      1.27 o 
   9   8   3        0.16        0.68      0.50 o 
  -1   9   3        4.86        5.35      0.93 o 
   0   9   3       15.79       16.76      1.36 o 
   1   9   3        4.29        6.04      0.59 o 
   2   9   3        8.48        9.71      0.70 o 
   3   9   3        1.99        2.95      0.66 o 
   4   9   3        4.83        6.34      0.59 o 
   5   9   3       46.29       48.64      2.37 o 
   6   9   3        3.44        3.55      0.86 o 
   7   9   3        0.50        1.15      0.59 o 
   8   9   3        4.42        4.90      0.94 o 
   9   9   3        0.01       -0.66      0.44 o 
   1  10   3        2.92        3.69      0.81 o 
   2  10   3       22.84       22.54      1.07 o 
   3  10   3        2.35        2.91      0.51 o 
   4  10   3       13.77       14.66      1.28 o 
   5  10   3        3.85        2.20      0.73 o 
   6  10   3        7.56        6.70      1.12 o 
   7  10   3       13.94       12.41      1.38 o 
   8  10   3        2.60        4.29      0.96 o 
  -8  -9   4        1.69        2.97      0.48 o 
  -7  -9   4       13.97       14.03      1.04 o 
  -6  -9   4        0.40        0.51      0.40 o 
  -5  -9   4        0.00        0.14      0.35 o 
  -4  -9   4       16.55       14.98      1.00 o 
  -3  -9   4        1.42        1.28      0.46 o 
  -2  -9   4        2.50        3.02      0.57 o 
  -1  -9   4        4.83        6.18      0.74 o 
   0  -9   4        1.13        0.19      0.45 o 
  -9  -8   4        4.56        6.19      1.06 o 
  -8  -8   4        5.32        5.53      0.77 o 
  -7  -8   4        3.05        2.95      0.58 o 
  -6  -8   4        8.08        8.37      0.78 o 
  -5  -8   4        0.69        0.99      0.41 o 
  -4  -8   4        0.11       -0.29      0.25 o 
  -3  -8   4        5.99        4.73      0.59 o 
  -2  -8   4        9.95        9.49      0.78 o 
  -1  -8   4        8.37        7.94      0.77 o 
   1  -8   4        4.56        7.21      1.13 o 
   2  -8   4        0.60        0.90      0.81 o 
  -9  -7   4        0.23        0.82      0.33 o 
  -8  -7   4        0.10        0.55      0.44 o 
  -7  -7   4        5.91        4.80      0.66 o 
  -6  -7   4        1.91        1.44      0.44 o 
  -5  -7   4        0.25        0.06      0.28 o 
  -4  -7   4        0.71        0.74      0.35 o 
  -3  -7   4       30.39       29.07      1.34 o 
  -2  -7   4        0.09       -0.23      0.25 o 
  -1  -7   4        0.31        0.49      0.34 o 
   0  -7   4        1.40        0.94      0.48 o 
   1  -7   4       17.48       18.66      1.41 o 
   2  -7   4        0.01        0.65      0.58 o 
   3  -7   4        1.70        2.87      0.90 o 
  -9  -6   4       21.67       23.10      1.47 o 
  -8  -6   4        0.47        0.33      0.39 o 
  -7  -6   4        1.74        1.33      0.45 o 
  -6  -6   4        6.12        5.31      0.62 o 
  -5  -6   4       32.71       28.12      1.32 o 
  -4  -6   4       27.65       24.65      1.20 o 
  -3  -6   4       92.40       89.65      2.89 o 
  -2  -6   4       90.09       82.74      2.72 o 
  -1  -6   4        2.94        2.97      0.33 o 
   0  -6   4       14.18       14.86      1.01 o 
   1  -6   4        4.51        3.91      0.68 o 
   2  -6   4       58.66       63.06      2.71 o 
   3  -6   4        4.05        5.31      0.93 o 
   4  -6   4        7.08        9.57      1.32 o 
   5  -6   4        0.87        1.51      0.84 o 
 -10  -5   4       22.15       25.93      1.72 o 
  -9  -5   4        1.66        2.23      0.63 o 
  -8  -5   4        4.54        4.03      0.71 o 
  -7  -5   4        2.66        1.89      0.48 o 
  -6  -5   4        3.59        2.74      0.51 o 
  -5  -5   4        3.46        2.18      0.43 o 
  -4  -5   4       54.29       58.30      2.06 o 
  -3  -5   4       58.93       57.84      2.05 o 
  -2  -5   4      115.48      111.97      4.11 o 
  -1  -5   4       11.06       12.22      0.58 o 
   0  -5   4       24.61       23.01      1.14 o 
   1  -5   4       46.24       45.65      1.94 o 
   2  -5   4       11.32       10.95      0.97 o 
   3  -5   4        8.54       10.77      1.05 o 
   4  -5   4        3.92        4.24      0.84 o 
   5  -5   4        1.94        3.56      0.87 o 
 -10  -4   4        1.19        1.28      0.63 o 
  -9  -4   4        0.46        0.90      0.49 o 
  -8  -4   4        3.20        4.09      0.70 o 
  -7  -4   4        1.95        2.15      0.52 o 
  -6  -4   4        7.32        7.78      0.72 o 
  -5  -4   4       18.59       18.76      1.01 o 
  -4  -4   4       38.06       38.23      1.50 o 
  -3  -4   4       52.31       54.42      1.91 o 
  -2  -4   4     1126.27     1140.66     20.51 o 
  -1  -4   4       16.18       16.69      0.64 o 
   0  -4   4        0.95        1.12      0.30 o 
   1  -4   4        5.70        3.98      0.52 o 
   2  -4   4       26.06       26.52      1.39 o 
   3  -4   4      133.92      142.42      4.65 o 
   4  -4   4        1.64        1.82      0.59 o 
   5  -4   4        3.12        3.11      0.76 o 
   6  -4   4        2.39        3.40      0.84 o 
  -9  -3   4        3.38        3.48      0.74 o 
  -8  -3   4        0.42        0.74      0.42 o 
  -7  -3   4        7.45        6.51      0.76 o 
  -6  -3   4        0.06        0.25      0.31 o 
  -5  -3   4      108.97      109.07      3.38 o 
  -4  -3   4       32.73       31.29      1.29 o 
  -3  -3   4       45.92       55.85      1.23 o 
  -2  -3   4      938.85     1026.05     20.16 o 
  -1  -3   4       17.13       20.16      0.85 o 
   0  -3   4        0.73        0.77      0.25 o 
   1  -3   4        1.86        2.15      0.37 o 
   2  -3   4      101.78       94.67      3.12 o 
   3  -3   4        3.30        3.39      0.57 o 
   4  -3   4        0.94        0.83      0.43 o 
   5  -3   4        1.45        0.94      0.56 o 
   6  -3   4       31.49       29.41      1.75 o 
   7  -3   4        4.24        4.71      0.90 o 
  -9  -2   4        1.05        1.43      0.53 o 
  -8  -2   4        0.46        0.55      0.39 o 
  -7  -2   4        1.61        1.39      0.46 o 
  -6  -2   4        9.84        9.53      0.81 o 
  -5  -2   4       11.51       10.82      0.79 o 
  -4  -2   4      298.93      310.84      5.83 o 
  -3  -2   4       35.54       27.99      0.72 o 
  -2  -2   4      141.11      147.31      4.09 o 
  -1  -2   4      173.22      173.01      3.34 o 
   0  -2   4        3.31        4.28      0.37 o 
   1  -2   4       34.62       42.26      1.54 o 
   2  -2   4      270.29      293.02      8.12 o 
   3  -2   4       19.24       18.82      1.07 o 
   4  -2   4        7.20        4.12      0.61 o 
   5  -2   4      146.94      152.18      4.88 o 
   6  -2   4      211.68      191.70      6.03 o 
   7  -2   4        0.89        1.05      0.57 o 
   8  -2   4        0.08       -0.02      0.52 o 
  -9  -1   4        4.45        5.77      0.91 o 
  -8  -1   4        0.61        0.15      0.37 o 
  -7  -1   4        3.94        4.05      0.66 o 
  -6  -1   4        5.19        4.34      0.38 o 
  -5  -1   4       13.29       12.62      0.57 o 
  -4  -1   4       24.24       24.92      0.76 o 
  -3  -1   4        3.93        4.23      0.27 o 
  -2  -1   4        2.55        1.58      0.16 o 
  -1  -1   4       39.77       45.13      1.03 o 
   0  -1   4       13.32       11.64      0.57 o 
   1  -1   4      904.06      992.74     25.68 o 
   2  -1   4       62.55       61.78      2.09 o 
   3  -1   4        5.54        6.31      0.60 o 
   4  -1   4        0.14        0.14      0.30 o 
   5  -1   4       44.35       38.32      1.75 o 
   6  -1   4       59.07       52.98      2.27 o 
   7  -1   4       63.77       60.27      2.58 o 
   8  -1   4        4.21        5.31      0.86 o 
  -9   0   4        0.04        0.63      0.48 o 
  -8   0   4       26.09       29.10      1.70 o 
  -7   0   4        0.21       -0.14      0.31 o 
  -6   0   4        8.30        7.19      0.50 o 
  -5   0   4        1.64        1.33      0.27 o 
  -4   0   4        1.45        0.57      0.30 o 
  -3   0   4        4.63        4.10      0.29 o 
  -2   0   4       18.86       20.53      0.60 o 
  -1   0   4      226.24      251.30      4.69 o 
   0   0   4      431.03      465.89      8.50 o 
   1   0   4       88.75       87.29      2.59 o 
   2   0   4        3.35        6.15      0.52 o 
   3   0   4        0.71        0.60      0.25 o 
   4   0   4      346.95      384.46     10.50 o 
   5   0   4       13.30       12.70      0.90 o 
   6   0   4       30.56       26.08      1.43 o 
   7   0   4       33.81       36.46      1.80 o 
   8   0   4        4.42        5.31      0.83 o 
   9   0   4        0.58        0.35      0.53 o 
  -8   1   4        3.99        3.30      0.73 o 
  -7   1   4        0.12        0.16      0.23 o 
  -6   1   4        0.09        0.14      0.22 o 
  -5   1   4      181.09      176.63      8.89 o 
  -4   1   4       52.18       49.00      1.31 o 
  -3   1   4       22.67       20.15      0.67 o 
  -2   1   4        0.39        0.20      0.12 o 
  -1   1   4       78.23       67.19      1.43 o 
   0   1   4       18.51       26.88      0.69 o 
   1   1   4       59.98       53.27      1.71 o 
   2   1   4      667.23      733.60     19.08 o 
   3   1   4      116.64      128.23      3.78 o 
   4   1   4        4.71        4.97      0.52 o 
   5   1   4       30.25       30.61      1.39 o 
   6   1   4       15.01       14.34      0.71 o 
   7   1   4        1.89        2.88      0.54 o 
   8   1   4        9.09       10.73      0.72 o 
   9   1   4       19.31       20.01      1.03 o 
  -8   2   4        0.91        0.72      0.33 o 
  -7   2   4        0.03        0.10      0.25 o 
  -6   2   4       18.10       18.12      0.85 o 
  -5   2   4        1.44        0.99      0.28 o 
  -4   2   4       34.19       31.06      1.01 o 
  -3   2   4       60.60       58.49      1.45 o 
  -2   2   4        4.18        4.34      0.29 o 
  -1   2   4       41.68       36.59      1.05 o 
   0   2   4      793.95      890.20     16.00 o 
   1   2   4        4.31        2.90      0.44 o 
   2   2   4       24.07       31.94      1.20 o 
   3   2   4       62.80       73.94      2.33 o 
   4   2   4      180.55      209.00      5.87 o 
   5   2   4       25.32       26.18      1.23 o 
   6   2   4       22.24       21.87      0.85 o 
   7   2   4       60.98       55.80      1.89 o 
   8   2   4       39.74       40.42      1.37 o 
   9   2   4        0.05        0.40      0.34 o 
  -7   3   4        1.62        1.99      0.58 o 
  -6   3   4        6.93        7.05      0.60 o 
  -5   3   4        3.09        2.61      0.40 o 
  -4   3   4       59.56       55.17      2.05 o 
  -3   3   4       14.65       14.11      0.62 o 
  -2   3   4       17.24       13.33      0.54 o 
  -1   3   4      569.80      586.87     12.87 o 
   0   3   4       91.40       90.93      2.70 o 
   1   3   4      532.36      563.13      8.38 o 
   2   3   4        3.93        4.08      0.52 o 
   3   3   4      293.59      321.74      6.03 o 
   4   3   4        2.82        4.34      1.06 o 
   5   3   4       44.00       37.82      1.01 o 
   6   3   4        8.46        7.39      0.45 o 
   7   3   4        8.11       10.27      0.62 o 
   8   3   4        6.49        5.09      0.74 o 
   9   3   4        3.81        2.74      0.47 o 
  10   3   4        4.26        3.53      0.55 o 
  -6   4   4        2.80        3.14      0.72 o 
  -5   4   4       18.15       15.93      1.22 o 
  -4   4   4       76.20       74.44      2.91 o 
  -3   4   4       24.49       22.28      1.34 o 
  -2   4   4       93.69       84.89      1.96 o 
  -1   4   4       15.07       13.77      0.90 o 
   0   4   4      149.05      146.53      3.00 o 
   1   4   4       87.01       92.56      2.03 o 
   2   4   4       63.30       71.48      3.30 o 
   3   4   4       82.83       81.15      2.34 o 
   4   4   4        4.50        4.06      0.34 o 
   5   4   4        0.01        0.12      0.14 o 
   6   4   4       40.63       32.88      0.83 o 
   7   4   4        0.02       -0.25      0.17 o 
   8   4   4        1.34        0.83      0.24 o 
   9   4   4        3.59        3.90      0.49 o 
  10   4   4        0.69        1.88      0.64 o 
  -5   5   4        3.87        3.79      0.79 o 
  -4   5   4       31.87       31.97      1.80 o 
  -3   5   4      106.39      106.86      3.85 o 
  -2   5   4      192.06      196.49      6.06 o 
  -1   5   4        3.42        2.94      0.33 o 
   0   5   4       38.41       36.24      1.08 o 
   1   5   4       19.57       16.74      1.60 o 
   2   5   4        4.78        5.11      0.39 o 
   3   5   4       34.56       32.03      2.71 o 
   4   5   4        6.98        7.50      0.48 o 
   5   5   4       19.78       17.42      0.71 o 
   6   5   4        1.77        1.75      0.44 o 
   7   5   4      116.49       98.82      4.00 o 
   8   5   4        0.40        0.43      0.23 o 
   9   5   4       30.99       27.98      1.66 o 
  10   5   4        0.31        0.19      0.46 o 
  -5   6   4        1.40        1.22      0.59 o 
  -4   6   4        2.08        2.61      0.69 o 
  -3   6   4       58.55       59.18      2.65 o 
  -2   6   4        0.38        0.25      0.41 o 
  -1   6   4        9.14       10.19      0.93 o 
   0   6   4       18.61       17.07      0.73 o 
   1   6   4        0.04       -0.22      0.16 o 
   2   6   4        0.38        0.05      0.20 o 
   3   6   4        0.67        0.33      0.22 o 
   4   6   4      111.98      117.78      2.62 o 
   5   6   4      312.82      302.66      5.89 o 
   6   6   4        0.21        0.55      0.24 o 
   7   6   4        2.14        2.61      0.37 o 
   8   6   4      123.57      109.27      3.75 o 
   9   6   4        0.14        0.40      0.44 o 
  -3   7   4        2.49        3.76      0.79 o 
  -2   7   4        0.23        0.22      0.38 o 
  -1   7   4       17.18       16.51      1.26 o 
   0   7   4       20.84       19.92      0.86 o 
   1   7   4        3.53        3.16      0.41 o 
   2   7   4        0.06       -0.04      0.21 o 
   3   7   4        6.49        5.50      0.50 o 
   4   7   4        0.15       -0.29      0.21 o 
   5   7   4      188.45      186.50      5.55 o 
   6   7   4       13.34       10.72      0.62 o 
   7   7   4        7.00        7.51      0.56 o 
   8   7   4        6.27        6.40      0.90 o 
   9   7   4        2.01        2.39      0.63 o 
  10   7   4        0.24        0.79      0.53 o 
  -2   8   4        2.42        3.50      0.79 o 
  -1   8   4        0.05        0.19      0.45 o 
   0   8   4        0.42        0.65      0.50 o 
   1   8   4        5.77        4.85      0.67 o 
   2   8   4       26.76       24.70      1.01 o 
   3   8   4        2.90        4.54      0.49 o 
   4   8   4        0.71        0.33      0.26 o 
   5   8   4       50.37       49.15      1.50 o 
   6   8   4       12.21       10.62      0.67 o 
   7   8   4       72.70       68.09      2.90 o 
   8   8   4        0.72        2.31      0.66 o 
   9   8   4        0.50        0.27      0.46 o 
  -1   9   4        0.20       -0.36      0.44 o 
   0   9   4        0.99        1.19      0.62 o 
   1   9   4       26.09       24.53      1.62 o 
   2   9   4        2.94        3.54      0.51 o 
   3   9   4        9.89        9.62      0.69 o 
   4   9   4        0.88        0.92      0.34 o 
   5   9   4        5.26        4.02      0.50 o 
   6   9   4       29.99       31.30      1.89 o 
   7   9   4        7.81        7.49      1.09 o 
   8   9   4        3.24        3.72      0.83 o 
   2  10   4        9.37       10.34      0.79 o 
   3  10   4        3.75        3.74      0.84 o 
   4  10   4        0.54        0.77      0.36 o 
   5  10   4        3.03        2.82      0.79 o 
   6  10   4       25.16       28.45      1.89 o 
   7  10   4        0.20       -0.21      0.51 o 
  -7  -9   5        0.30       -0.03      0.39 o 
  -6  -9   5        0.72        0.67      0.42 o 
  -5  -9   5        0.16        0.14      0.41 o 
  -4  -9   5        9.26        9.06      0.85 o 
  -3  -9   5        1.16        0.81      0.45 o 
  -2  -9   5        0.35        0.45      0.41 o 
  -1  -9   5        0.13        0.72      0.46 o 
  -8  -8   5        2.06        2.19      0.60 o 
  -7  -8   5        0.81        0.57      0.42 o 
  -6  -8   5        0.27        0.18      0.39 o 
  -5  -8   5       16.71       14.82      1.05 o 
  -4  -8   5        1.00        0.90      0.42 o 
  -3  -8   5        1.72        2.46      0.54 o 
  -2  -8   5        6.48        6.61      0.76 o 
  -1  -8   5        5.64        5.58      0.73 o 
   0  -8   5        6.45        7.57      0.91 o 
  -9  -7   5        0.00       -0.19      0.41 o 
  -8  -7   5        0.16       -0.02      0.40 o 
  -7  -7   5        8.74        8.54      0.87 o 
  -6  -7   5        4.59        4.53      0.66 o 
  -5  -7   5        2.89        1.74      0.47 o 
  -4  -7   5        0.94        0.84      0.43 o 
  -3  -7   5       13.03       11.86      0.87 o 
  -2  -7   5       20.07       18.27      1.13 o 
  -1  -7   5        0.01        0.28      0.32 o 
   1  -7   5        7.85        9.20      1.03 o 
   2  -7   5        1.22        1.44      0.73 o 
   3  -7   5        0.72        0.49      0.74 o 
  -9  -6   5        0.16       -0.03      0.45 o 
  -8  -6   5        1.28        1.41      0.52 o 
  -7  -6   5        0.98        1.54      0.51 o 
  -6  -6   5        4.05        2.74      0.56 o 
  -5  -6   5        3.74        2.80      0.52 o 
  -4  -6   5       18.48       13.69      0.95 o 
  -3  -6   5        0.00       -0.03      0.34 o 
  -2  -6   5      128.40      127.35      3.97 o 
  -1  -6   5        9.11        7.88      0.74 o 
   0  -6   5        7.54        8.57      0.78 o 
   1  -6   5       20.08       19.80      1.28 o 
   2  -6   5        0.23        0.33      0.52 o 
   3  -6   5       27.88       29.70      1.83 o 
   4  -6   5        2.16        2.04      0.83 o 
  -9  -5   5        0.08       -0.09      0.38 o 
  -8  -5   5        4.09        3.95      0.72 o 
  -7  -5   5        2.28        2.30      0.56 o 
  -6  -5   5        6.70        5.48      0.67 o 
  -5  -5   5        9.57        8.28      0.75 o 
  -4  -5   5       37.28       31.77      1.44 o 
  -3  -5   5        1.91        1.89      0.46 o 
  -2  -5   5       92.87       91.43      3.01 o 
  -1  -5   5       12.17       12.68      0.61 o 
   0  -5   5        1.23        0.62      0.34 o 
   1  -5   5       60.57       61.24      2.35 o 
   2  -5   5       19.79       22.04      1.34 o 
   3  -5   5        3.11        3.69      0.75 o 
   4  -5   5        0.91        0.46      0.55 o 
   5  -5   5        0.33        0.57      0.65 o 
  -9  -4   5        0.09        0.07      0.41 o 
  -8  -4   5        0.04       -0.13      0.35 o 
  -7  -4   5        6.01        4.48      0.69 o 
  -6  -4   5       14.59       12.90      0.95 o 
  -5  -4   5       23.52       20.11      1.11 o 
  -4  -4   5       22.37       18.09      1.01 o 
  -3  -4   5       87.65       93.56      2.99 o 
  -2  -4   5      244.84      252.21      4.84 o 
  -1  -4   5        1.58        1.59      0.70 o 
   0  -4   5        0.07        0.00      0.23 o 
   1  -4   5       12.40       13.17      0.90 o 
   2  -4   5       38.94       40.29      1.79 o 
   3  -4   5       11.46       13.94      1.11 o 
   4  -4   5        0.22        0.47      0.52 o 
   5  -4   5       20.95       20.83      1.50 o 
   6  -4   5       10.75       10.49      1.23 o 
  -9  -3   5        6.64        8.40      1.05 o 
  -8  -3   5        0.00        0.10      0.37 o 
  -7  -3   5        6.20        2.99      0.61 o 
  -6  -3   5       88.95       88.60      3.04 o 
  -5  -3   5        8.92        8.95      0.74 o 
  -4  -3   5        7.82        8.40      0.68 o 
  -3  -3   5      291.98      293.61     25.73 o 
  -2  -3   5        0.24        0.10      0.30 o 
  -1  -3   5       15.35       15.86      0.60 o 
   0  -3   5       46.58       41.80      1.51 o 
   1  -3   5      284.91      282.02      7.82 o 
   2  -3   5       37.50       34.50      1.56 o 
   3  -3   5       13.81       12.17      0.99 o 
   4  -3   5        2.01        1.87      0.55 o 
   5  -3   5       35.52       34.62      1.88 o 
   6  -3   5        7.12        6.75      0.98 o 
   7  -3   5       24.96       25.27      1.74 o 
  -9  -2   5        0.18       -0.13      0.37 o 
  -8  -2   5       17.18       16.53      1.23 o 
  -7  -2   5        0.04       -0.35      0.27 o 
  -6  -2   5       14.05       13.39      0.98 o 
  -5  -2   5       29.79       32.35      1.46 o 
  -4  -2   5       16.24       17.40      0.59 o 
  -3  -2   5       32.06       30.20      0.82 o 
  -2  -2   5      265.80      277.06      5.23 o 
  -1  -2   5       42.95       42.81      1.06 o 
   0  -2   5      194.99      209.16      5.76 o 
   1  -2   5       33.06       39.68      1.50 o 
   2  -2   5       39.86       42.47      1.69 o 
   3  -2   5       16.39       15.52      1.03 o 
   4  -2   5        3.70        2.70      0.57 o 
   5  -2   5      125.38      124.00      4.21 o 
   6  -2   5       59.72       60.15      2.64 o 
   7  -2   5        0.11        0.35      0.52 o 
  -9  -1   5        3.02        4.21      0.80 o 
  -8  -1   5        0.49        0.92      0.46 o 
  -7  -1   5        5.98        4.70      0.73 o 
  -6  -1   5        0.45        0.53      0.34 o 
  -5  -1   5      107.83      105.85      2.35 o 
  -4  -1   5       35.54       30.70      1.81 o 
  -3  -1   5       12.70       13.03      0.50 o 
  -2  -1   5        2.50        2.49      0.23 o 
  -1  -1   5       79.34       73.89      1.61 o 
   0  -1   5      176.80      196.10      3.82 o 
   1  -1   5      162.56      191.29      5.36 o 
   2  -1   5      329.32      346.74      9.45 o 
   3  -1   5       92.95       93.88      3.09 o 
   4  -1   5       55.92       50.55      2.05 o 
   5  -1   5       68.63       61.66      2.45 o 
   6  -1   5        1.61        2.46      0.66 o 
   7  -1   5        0.48        0.68      0.55 o 
   8  -1   5       21.24       20.95      1.50 o 
  -8   0   5        5.83        7.05      0.93 o 
  -7   0   5        0.05       -0.31      0.34 o 
  -6   0   5        0.29        0.38      0.28 o 
  -5   0   5        5.05        4.09      0.39 o 
  -4   0   5       65.01       65.77      1.59 o 
  -3   0   5       59.31       51.57      2.35 o 
  -2   0   5        3.88        3.78      0.45 o 
  -1   0   5       14.49       16.37      0.67 o 
   0   0   5      344.37      407.78      7.53 o 
   1   0   5       34.20       32.91      1.26 o 
   2   0   5       35.56       46.55      1.69 o 
   3   0   5       96.31      107.41      3.40 o 
   4   0   5       55.78       50.03      1.97 o 
   5   0   5       44.22       43.83      1.88 o 
   6   0   5       97.52      102.27      3.56 o 
   7   0   5        2.89        3.53      0.71 o 
   8   0   5        0.01        0.33      0.48 o 
  -8   1   5        5.70        6.43      0.90 o 
  -7   1   5        1.74        1.28      0.50 o 
  -6   1   5        0.82        0.65      0.28 o 
  -5   1   5       37.02       37.02      1.17 o 
  -4   1   5        6.51        6.53      0.83 o 
  -3   1   5        2.25        2.06      0.25 o 
  -2   1   5        0.94        0.71      0.17 o 
  -1   1   5     1018.67     1120.49     20.15 o 
   0   1   5       25.84       28.76      0.77 o 
   1   1   5      313.41      339.56      9.10 o 
   2   1   5       56.90       65.52      2.16 o 
   3   1   5      407.45      469.77     12.56 o 
   4   1   5       20.15       19.72      1.06 o 
   5   1   5       97.01       98.14      3.30 o 
   6   1   5       17.08       13.86      1.05 o 
   7   1   5       36.65       39.43      1.86 o 
   8   1   5        0.15       -0.57      0.38 o 
   9   1   5        0.70        0.79      0.57 o 
  -7   2   5        1.26        1.69      0.38 o 
  -6   2   5       15.52       14.99      0.78 o 
  -5   2   5       12.01       11.23      0.66 o 
  -4   2   5      254.62      237.89      8.17 o 
  -3   2   5       17.55       19.08      0.71 o 
  -2   2   5       29.36       28.83      0.84 o 
  -1   2   5       22.24       22.30      0.67 o 
   0   2   5      282.73      284.12      5.32 o 
   1   2   5       41.17       44.12      1.04 o 
   2   2   5       79.85       93.66      2.89 o 
   3   2   5      204.30      214.46      6.02 o 
   4   2   5        1.54        1.12      0.33 o 
   5   2   5       19.62       20.02      1.10 o 
   6   2   5       69.90       72.72      2.66 o 
   7   2   5       31.34       27.48      1.50 o 
   8   2   5        1.62        1.90      0.56 o 
   9   2   5        4.72        4.08      0.74 o 
  -7   3   5        7.30        9.55      1.05 o 
  -6   3   5        7.44        7.38      0.90 o 
  -5   3   5       11.60       12.54      1.35 o 
  -4   3   5       59.05       56.47      1.57 o 
  -3   3   5       99.26       95.72      2.21 o 
  -2   3   5       63.52       65.21      3.34 o 
  -1   3   5       33.64       38.52      1.00 o 
   0   3   5       74.79       66.41      2.49 o 
   1   3   5      214.16      246.73      4.64 o 
   2   3   5        5.56        4.59      0.47 o 
   3   3   5      185.62      198.58      5.62 o 
   4   3   5        1.24        3.33      0.46 o 
   5   3   5       18.74       17.11      0.98 o 
   6   3   5       30.33       29.84      1.42 o 
   7   3   5       65.64       58.29      2.26 o 
   8   3   5        7.67        6.89      0.60 o 
   9   3   5        1.17        1.17      0.38 o 
  -6   4   5        6.76        6.29      0.91 o 
  -5   4   5        0.12        0.19      0.41 o 
  -4   4   5        0.01       -0.14      0.39 o 
  -3   4   5      239.07      233.59      7.02 o 
  -2   4   5        0.00        0.00      0.28 o 
  -1   4   5       32.58       27.97      1.37 o 
   0   4   5       52.83       53.11      2.00 o 
   1   4   5        7.27        6.59      0.46 o 
   2   4   5      236.01      222.24      4.77 o 
   3   4   5        2.07        2.42      0.30 o 
   4   4   5      201.92      210.07      5.50 o 
   5   4   5       27.45       24.57      0.88 o 
   6   4   5        1.12        1.22      0.29 o 
   7   4   5        0.18        0.13      0.21 o 
   8   4   5       76.60       69.41      1.90 o 
   9   4   5        0.27        0.85      0.35 o 
  -5   5   5        0.56        0.98      0.53 o 
  -4   5   5        7.71        6.04      0.88 o 
  -3   5   5       16.47       16.39      1.23 o 
  -2   5   5        4.89        4.74      0.72 o 
  -1   5   5       63.59       54.34      2.24 o 
   0   5   5       32.98       33.69      1.07 o 
   1   5   5       16.66       14.79      0.65 o 
   2   5   5       56.55       52.47      1.40 o 
   3   5   5       59.86       56.92      1.49 o 
   4   5   5        0.04        0.05      0.22 o 
   5   5   5      210.56      205.86      4.19 o 
   6   5   5        0.02       -0.28      0.20 o 
   7   5   5        3.64        4.82      0.46 o 
   8   5   5        4.43        4.13      0.48 o 
   9   5   5        1.57        0.87      0.49 o 
  -4   6   5        1.30        0.69      0.55 o 
  -3   6   5        0.72        1.27      0.55 o 
  -2   6   5        8.34        7.90      0.94 o 
  -1   6   5       37.59       34.51      1.79 o 
   0   6   5        0.20        0.58      0.26 o 
   1   6   5       30.18       26.69      1.62 o 
   2   6   5        5.64        4.23      0.42 o 
   3   6   5        1.52        1.44      0.33 o 
   4   6   5      434.73      434.89     13.01 o 
   5   6   5       83.09       83.51      2.06 o 
   6   6   5       28.76       26.52      0.96 o 
   7   6   5        8.62        8.01      0.69 o 
   8   6   5        4.93        4.85      0.50 o 
   9   6   5        0.00       -0.29      0.41 o 
  -3   7   5        1.88        1.63      0.61 o 
  -2   7   5        4.65        3.78      0.78 o 
  -1   7   5        0.03        0.19      0.45 o 
   0   7   5        0.03       -0.34      0.23 o 
   1   7   5       70.70       63.95      1.77 o 
   2   7   5       11.91       11.77      0.68 o 
   3   7   5        4.97        4.75      0.49 o 
   4   7   5       46.29       44.66      1.37 o 
   5   7   5        0.50        0.75      0.30 o 
   6   7   5       16.72       17.43      0.80 o 
   7   7   5        5.79        4.54      0.48 o 
   8   7   5        1.53        1.47      0.54 o 
   9   7   5        0.47        0.01      0.40 o 
  -2   8   5       13.45       14.03      1.34 o 
  -1   8   5        3.37        3.43      0.76 o 
   0   8   5        1.35        2.42      0.66 o 
   1   8   5       27.97       26.15      1.69 o 
   2   8   5       10.09       10.08      0.70 o 
   3   8   5       80.08       82.60      2.18 o 
   4   8   5        7.17        6.72      0.64 o 
   5   8   5        5.65        5.73      0.53 o 
   6   8   5        3.57        3.81      0.47 o 
   7   8   5       13.63       13.98      1.23 o 
   8   8   5        0.12        1.04      0.54 o 
   9   8   5        3.19        6.40      1.01 o 
   0   9   5        1.07        1.22      0.61 o 
   1   9   5        0.48       -0.29      0.43 o 
   2   9   5       10.39        8.72      0.83 o 
   3   9   5        0.08       -0.03      0.29 o 
   4   9   5        0.27        0.84      0.35 o 
   5   9   5        0.13       -0.36      0.26 o 
   6   9   5        5.02        5.75      1.04 o 
   7   9   5        4.03        6.23      1.02 o 
   8   9   5        0.21        0.95      0.57 o 
   3  10   5        0.09       -0.16      0.31 o 
   4  10   5        0.44        0.36      0.35 o 
   5  10   5        0.57        0.23      0.57 o 
   6  10   5        4.11        5.48      1.04 o 
  -5  -9   6        5.12        3.93      0.74 o 
  -4  -9   6        0.08       -0.38      0.39 o 
  -3  -9   6        0.11        0.35      0.46 o 
  -2  -9   6        1.57        1.44      0.61 o 
  -7  -8   6        1.13        0.94      0.49 o 
  -6  -8   6        3.02        2.55      0.63 o 
  -5  -8   6       14.91       16.01      1.17 o 
  -4  -8   6        4.10        3.53      0.66 o 
  -3  -8   6        1.03        0.62      0.46 o 
  -2  -8   6        0.23       -0.35      0.38 o 
  -1  -8   6        3.13        2.50      0.60 o 
   0  -8   6       34.30       39.27      2.01 o 
  -8  -7   6        1.47        1.55      0.58 o 
  -7  -7   6        1.10        1.64      0.55 o 
  -6  -7   6       14.01       11.94      1.01 o 
  -5  -7   6        0.75        1.06      0.52 o 
  -4  -7   6       16.63       14.85      1.08 o 
  -3  -7   6        1.09        1.24      0.50 o 
  -2  -7   6        0.17        2.41      0.63 o 
  -1  -7   6       36.99       37.41      1.82 o 
   0  -7   6       18.83       17.94      1.29 o 
   2  -7   6        0.03       -0.08      0.62 o 
  -8  -6   6        0.05       -0.21      0.39 o 
  -7  -6   6       12.68        9.62      0.93 o 
  -6  -6   6       13.08       11.19      0.94 o 
  -5  -6   6        0.05        0.15      0.36 o 
  -4  -6   6        7.63        7.41      0.82 o 
  -3  -6   6      137.73      131.53      4.19 o 
  -2  -6   6       10.80       11.05      0.95 o 
  -1  -6   6       41.03       39.51      1.80 o 
   0  -6   6        9.45        8.39      0.87 o 
   1  -6   6        0.94        1.15      0.55 o 
   2  -6   6        3.83        5.12      0.83 o 
   3  -6   6        3.23        4.72      0.94 o 
  -8  -5   6        2.23        2.02      0.60 o 
  -7  -5   6       10.97        8.26      0.90 o 
  -6  -5   6        9.68        9.48      0.86 o 
  -5  -5   6        6.02        4.39      0.65 o 
  -4  -5   6       16.47       13.60      1.04 o 
  -3  -5   6      254.51      269.83      7.59 o 
  -2  -5   6       20.59       23.10      1.31 o 
  -1  -5   6       19.61       17.18      1.10 o 
   0  -5   6        9.99        8.51      0.71 o 
   1  -5   6        1.06        2.15      0.53 o 
   2  -5   6       10.49       10.30      0.95 o 
   3  -5   6        0.46        0.05      0.52 o 
   4  -5   6        0.02        0.21      0.59 o 
  -9  -4   6        0.27        0.22      0.41 o 
  -8  -4   6       11.59        8.85      1.01 o 
  -7  -4   6        0.00       -0.36      0.31 o 
  -6  -4   6        4.07        4.57      0.67 o 
  -5  -4   6        4.26        4.67      0.63 o 
  -4  -4   6       14.65       13.89      0.95 o 
  -3  -4   6       20.71       20.72      1.17 o 
  -2  -4   6      250.26      263.47      7.37 o 
  -1  -4   6        7.54        8.35      0.48 o 
   0  -4   6        4.89        4.69      0.52 o 
   1  -4   6        1.54        1.56      0.42 o 
   2  -4   6        0.81        0.16      0.41 o 
   3  -4   6        4.10        2.59      0.63 o 
   4  -4   6       11.67       12.14      1.14 o 
   5  -4   6       69.14       73.54      3.15 o 
  -8  -3   6        1.95        1.80      0.57 o 
  -7  -3   6        1.99        1.56      0.50 o 
  -6  -3   6       12.45       12.29      0.95 o 
  -5  -3   6       37.54       30.30      1.44 o 
  -4  -3   6       10.97       12.58      0.91 o 
  -3  -3   6       18.40       17.43      1.02 o 
  -2  -3   6        0.79        1.18      0.24 o 
  -1  -3   6       40.99       38.35      1.05 o 
   0  -3   6        4.69        5.22      0.58 o 
   1  -3   6       42.37       41.48      1.66 o 
   2  -3   6        2.90        2.15      0.48 o 
   3  -3   6        4.88        4.50      0.68 o 
   4  -3   6       67.98       64.63      2.66 o 
   5  -3   6       40.55       42.03      2.13 o 
   6  -3   6        0.61        1.60      0.69 o 
  -8  -2   6        2.29        3.25      0.73 o 
  -7  -2   6        6.31        4.81      0.74 o 
  -6  -2   6        8.51        6.72      0.76 o 
  -5  -2   6        6.49        6.95      0.72 o 
  -4  -2   6        8.48        8.37      0.71 o 
  -3  -2   6       75.42       74.32      1.69 o 
  -2  -2   6       43.06       48.55      1.22 o 
  -1  -2   6       53.48       51.34      2.50 o 
   0  -2   6       55.06       52.44      1.32 o 
   1  -2   6       43.55       44.50      1.69 o 
   2  -2   6        3.15        2.82      0.50 o 
   3  -2   6       17.22       18.68      1.13 o 
   4  -2   6        2.84        3.54      0.65 o 
   5  -2   6        4.07        2.99      0.71 o 
   6  -2   6      109.72      116.62      4.20 o 
   7  -2   6       26.26       23.93      1.63 o 
  -8  -1   6        0.82        1.02      0.51 o 
  -7  -1   6        3.15        3.57      0.68 o 
  -6  -1   6        5.06        5.34      0.72 o 
  -5  -1   6       24.93       26.43      1.34 o 
  -4  -1   6        0.38        0.34      0.20 o 
  -3  -1   6       32.06       29.37      1.96 o 
  -2  -1   6        3.61        2.45      0.26 o 
  -1  -1   6      150.54      149.36      3.03 o 
   0  -1   6       26.61       28.79      0.86 o 
   1  -1   6       22.85       21.21      1.01 o 
   2  -1   6        0.07        0.02      0.27 o 
   3  -1   6      135.87      148.09      4.59 o 
   4  -1   6        7.06        9.62      0.89 o 
   5  -1   6      133.99      142.39      4.65 o 
   6  -1   6        3.53        2.14      0.67 o 
   7  -1   6       15.83       14.64      1.23 o 
  -8   0   6        0.76        0.49      0.44 o 
  -7   0   6        0.15       -0.17      0.34 o 
  -6   0   6       11.80       10.67      0.92 o 
  -5   0   6        2.26        1.95      0.32 o 
  -4   0   6      152.66      147.74      3.12 o 
  -3   0   6        3.42        4.25      0.33 o 
  -2   0   6        0.63        0.22      0.15 o 
  -1   0   6       50.18       50.35      1.23 o 
   0   0   6       70.98       77.19      1.73 o 
   1   0   6       54.66       58.53      2.01 o 
   2   0   6      159.49      176.50      5.12 o 
   3   0   6       82.26       87.83      2.95 o 
   4   0   6        0.00       -0.27      0.28 o 
   5   0   6       25.12       26.83      1.49 o 
   6   0   6      173.28      172.07      5.48 o 
   7   0   6       58.84       60.17      2.58 o 
   8   0   6        0.64        0.85      0.57 o 
  -7   1   6        0.73        0.88      0.46 o 
  -6   1   6        3.82        4.36      0.49 o 
  -5   1   6       18.52       19.32      0.83 o 
  -4   1   6        0.00       -0.11      0.19 o 
  -3   1   6       52.74       48.78      1.29 o 
  -2   1   6       23.93       26.05      0.79 o 
  -1   1   6      112.84      128.97      2.65 o 
   0   1   6        5.83        4.64      0.35 o 
   1   1   6       79.09       90.09      1.96 o 
   2   1   6        0.01       -0.06      0.25 o 
   3   1   6        4.66        4.52      0.55 o 
   4   1   6       34.38       39.00      1.67 o 
   5   1   6        0.07       -0.47      0.34 o 
   6   1   6       51.13       53.18      2.31 o 
   7   1   6        0.49        0.38      0.50 o 
   8   1   6        0.05        0.37      0.46 o 
  -7   2   6        0.00       -0.05      0.34 o 
  -6   2   6        2.82        3.22      0.46 o 
  -5   2   6       12.66       10.90      0.68 o 
  -4   2   6        5.80        6.31      0.50 o 
  -3   2   6       25.84       23.83      0.84 o 
  -2   2   6       29.65       29.23      1.12 o 
  -1   2   6        5.57        5.41      0.35 o 
   0   2   6      177.69      195.69      5.10 o 
   1   2   6        2.08        1.05      0.21 o 
   2   2   6      159.98      136.50      4.08 o 
   3   2   6        3.39        2.93      0.47 o 
   4   2   6      104.14      113.92      3.62 o 
   5   2   6      343.18      343.93      9.61 o 
   6   2   6       31.28       37.61      1.76 o 
   7   2   6        0.03        0.25      0.47 o 
   8   2   6        2.83        2.89      0.67 o 
   9   2   6        0.18        0.44      0.55 o 
  -6   3   6        0.36        1.01      0.49 o 
  -5   3   6       56.95       59.02      2.56 o 
  -4   3   6       23.33       23.23      1.40 o 
  -3   3   6       64.38       61.38      2.42 o 
  -2   3   6        6.42        6.80      0.68 o 
  -1   3   6       43.42       43.83      1.78 o 
   0   3   6        6.28        8.96      0.69 o 
   2   3   6        0.09        0.11      0.14 o 
   3   3   6       74.78       77.50      2.62 o 
   4   3   6        0.53        0.57      0.39 o 
   5   3   6      203.29      212.80      6.21 o 
   6   3   6       53.96       44.12      1.89 o 
   7   3   6        3.69        4.93      0.70 o 
   8   3   6       11.21        9.22      0.95 o 
   9   3   6        0.00       -0.52      0.40 o 
  -5   4   6        4.26        4.90      0.83 o 
  -4   4   6       75.18       80.91      3.20 o 
  -3   4   6       20.53       21.77      1.36 o 
  -2   4   6        9.46        8.80      0.83 o 
  -1   4   6       94.84       81.38      2.88 o 
   0   4   6       22.56       16.99      1.01 o 
   1   4   6        2.14        2.32      0.42 o 
   2   4   6        0.60        0.88      0.35 o 
   4   4   6     1000.94     1017.23     26.60 o 
   5   4   6       31.64       31.96      1.49 o 
   6   4   6       40.00       40.54      1.78 o 
   7   4   6       43.60       39.92      1.83 o 
   8   4   6        0.59        0.04      0.41 o 
   9   4   6        1.46        1.27      0.57 o 
  -4   5   6        0.65        0.80      0.53 o 
  -3   5   6        1.08        0.91      0.45 o 
  -2   5   6        5.68        5.66      0.78 o 
  -1   5   6        0.43        0.33      0.32 o 
   0   5   6        0.57        0.23      0.31 o 
   1   5   6        3.81        4.66      0.62 o 
   2   5   6        0.91        0.39      0.34 o 
   3   5   6        0.80        1.31      0.95 o 
   4   5   6       13.01       13.96      0.74 o 
   5   5   6        3.20        2.43      0.38 o 
   6   5   6        0.62        0.42      0.29 o 
   7   5   6        4.15        2.82      0.57 o 
   8   5   6        4.55        4.71      0.72 o 
   9   5   6        0.11       -0.58      0.39 o 
  -3   6   6        1.13        1.11      0.56 o 
  -2   6   6       23.32       24.47      1.57 o 
  -1   6   6        8.21        7.57      0.90 o 
   0   6   6        2.04        0.61      0.41 o 
   1   6   6       24.78       21.73      0.92 o 
   2   6   6        0.07       -0.39      0.27 o 
   3   6   6      123.82      128.91      3.33 o 
   4   6   6      258.22      252.70      5.12 o 
   5   6   6        2.09        2.01      0.37 o 
   6   6   6       22.20       20.03      0.88 o 
   7   6   6        0.62        0.65      0.30 o 
   8   6   6        0.08        0.00      0.29 o 
   9   6   6        0.92        1.06      0.52 o 
  -2   7   6        2.07        1.73      0.63 o 
  -1   7   6        1.21        1.11      0.57 o 
   0   7   6       13.12       11.80      1.06 o 
   1   7   6       12.08       11.64      0.71 o 
   2   7   6       28.15       24.27      1.46 o 
   3   7   6       91.58       85.73      4.37 o 
   4   7   6        2.15        2.84      0.42 o 
   5   7   6       37.36       36.29      2.61 o 
   6   7   6        1.18        0.81      0.29 o 
   7   7   6       17.34       17.83      0.86 o 
   8   7   6        0.24        0.28      0.29 o 
  -1   8   6        0.41        1.30      0.61 o 
   0   8   6        5.79        5.84      0.91 o 
   1   8   6        6.64        6.18      0.60 o 
   2   8   6       11.95       14.99      0.83 o 
   3   8   6       17.20       15.58      0.86 o 
   4   8   6       40.82       43.42      1.45 o 
   5   8   6        7.41        8.14      0.64 o 
   6   8   6        0.04        0.05      0.44 o 
   7   8   6        0.86        1.34      0.37 o 
   8   8   6        2.58        5.24      0.94 o 
   1   9   6        0.59        0.39      0.52 o 
   2   9   6       19.88       18.64      0.98 o 
   3   9   6        0.88        1.63      0.44 o 
   4   9   6        4.03        5.50      0.61 o 
   5   9   6        3.57        3.63      0.61 o 
   6   9   6        0.02        0.25      0.51 o 
   7   9   6        0.14       -0.31      0.41 o 
  -5  -8   7        6.35        5.20      0.85 o 
  -4  -8   7        4.12        5.20      0.84 o 
  -3  -8   7       17.65       20.94      1.43 o 
  -2  -8   7        1.18        0.91      0.61 o 
  -1  -8   7       15.03       15.61      1.24 o 
  -7  -7   7        1.57        0.91      0.55 o 
  -6  -7   7        5.01        4.19      0.78 o 
  -5  -7   7        8.55        7.66      0.93 o 
  -4  -7   7        2.47        1.76      0.62 o 
  -3  -7   7       24.85       21.91      1.40 o 
  -2  -7   7        9.34       10.08      1.03 o 
  -1  -7   7       30.64       31.73      1.72 o 
   0  -7   7        0.32        0.35      0.48 o 
  -7  -6   7        0.07       -0.52      0.37 o 
  -6  -6   7        2.76        3.00      0.68 o 
  -5  -6   7        0.01        0.14      0.42 o 
  -4  -6   7        1.10        0.00      0.46 o 
  -3  -6   7       46.28       42.05      1.98 o 
  -2  -6   7       95.86       92.31      3.31 o 
  -1  -6   7        0.90        1.32      0.53 o 
   1  -6   7        8.62        7.86      0.86 o 
   2  -6   7        3.70        6.21      0.91 o 
   3  -6   7        0.18       -0.81      0.54 o 
  -8  -5   7        1.18        0.74      0.49 o 
  -7  -5   7       15.99       16.27      1.22 o 
  -6  -5   7        4.32        4.69      0.73 o 
  -5  -5   7        8.12        7.77      0.87 o 
  -4  -5   7       46.84       46.76      2.07 o 
  -3  -5   7       15.61       16.32      1.17 o 
  -2  -5   7       29.78       31.11      1.62 o 
  -1  -5   7       16.42       20.21      1.27 o 
   0  -5   7       42.50       46.13      1.38 o 
   1  -5   7        3.55        2.97      0.56 o 
   2  -5   7        3.61        3.97      0.74 o 
   3  -5   7        1.52        2.00      0.65 o 
   4  -5   7       19.96       20.75      1.56 o 
  -8  -4   7        1.14        0.44      0.50 o 
  -7  -4   7        6.01        6.33      0.87 o 
  -6  -4   7       23.33       18.74      1.23 o 
  -5  -4   7        3.25        3.08      0.63 o 
  -4  -4   7        0.40       -0.14      0.35 o 
  -3  -4   7       26.00       24.09      1.36 o 
  -2  -4   7        3.38        3.84      0.67 o 
  -1  -4   7      166.55      183.94      5.50 o 
   0  -4   7        0.89        0.62      0.49 o 
   1  -4   7       19.14       20.19      1.14 o 
   2  -4   7        0.92        0.84      0.44 o 
   3  -4   7        2.02        3.19      0.69 o 
   4  -4   7       36.89       39.06      2.05 o 
   5  -4   7        1.68        2.70      0.82 o 
  -8  -3   7        0.10        0.84      0.46 o 
  -7  -3   7        1.39        1.39      0.51 o 
  -6  -3   7        1.82        2.02      0.54 o 
  -5  -3   7        9.90        8.86      0.84 o 
  -4  -3   7        9.91        7.73      0.79 o 
  -3  -3   7       93.84      104.86      3.46 o 
  -2  -3   7       31.89       35.48      1.61 o 
  -1  -3   7       33.53       32.07      1.35 o 
   0  -3   7       25.32       21.39      1.24 o 
   1  -3   7       31.74       31.18      1.45 o 
   2  -3   7        2.51        3.21      0.57 o 
   3  -3   7        0.53        0.72      0.47 o 
   4  -3   7       24.45       22.15      1.44 o 
   5  -3   7       33.13       33.53      1.94 o 
   6  -3   7        0.19        0.24      0.63 o 
  -8  -2   7        1.07        0.94      0.51 o 
  -7  -2   7        5.18        4.89      0.79 o 
  -6  -2   7        7.58        7.77      0.84 o 
  -5  -2   7       11.75       11.59      0.92 o 
  -4  -2   7       31.06       30.48      1.47 o 
  -3  -2   7        2.60        2.70      0.55 o 
  -2  -2   7      192.53      209.83      4.19 o 
  -1  -2   7       44.44       46.06      1.25 o 
   0  -2   7        0.12       -0.04      0.18 o 
   1  -2   7        0.62        0.67      0.33 o 
   2  -2   7       69.41       69.02      2.52 o 
   3  -2   7        0.83        1.61      0.52 o 
   4  -2   7        6.47        6.31      0.83 o 
   5  -2   7        0.68        1.42      0.61 o 
   6  -2   7       16.03       11.55      1.17 o 
  -7  -1   7        2.77        4.48      0.76 o 
  -6  -1   7       11.56       12.75      1.04 o 
  -5  -1   7        7.76        7.61      0.81 o 
  -4  -1   7       37.58       33.87      1.52 o 
  -3  -1   7      116.80      124.87      2.67 o 
  -2  -1   7      269.27      297.94      5.74 o 
  -1  -1   7        2.11        2.36      0.29 o 
   0  -1   7        3.47        4.52      0.37 o 
   1  -1   7        0.35        0.28      0.30 o 
   2  -1   7       37.77       37.15      1.61 o 
   3  -1   7        1.67        1.14      0.46 o 
   4  -1   7        0.53        0.83      0.46 o 
   5  -1   7       13.63       16.25      1.28 o 
   6  -1   7       20.47       19.80      1.44 o 
   7  -1   7        0.67        0.32      0.55 o 
  -7   0   7        0.01        0.06      0.36 o 
  -6   0   7        1.68        1.49      0.51 o 
  -5   0   7       17.38       19.49      1.24 o 
  -4   0   7       10.91       11.27      0.62 o 
  -3   0   7      157.15      143.69      6.27 o 
  -2   0   7       59.81       62.51      1.68 o 
  -1   0   7        8.51        8.93      0.47 o 
   0   0   7        0.96        0.65      0.22 o 
   1   0   7        0.95        1.86      0.28 o 
   2   0   7        0.92        1.21      0.40 o 
   3   0   7        1.14        0.77      0.40 o 
   4   0   7       24.40       23.11      1.34 o 
   5   0   7       30.91       29.65      1.64 o 
   6   0   7       19.61       21.30      1.46 o 
   7   0   7        0.00       -0.41      0.50 o 
  -7   1   7        2.66        3.06      0.68 o 
  -6   1   7        1.78        2.46      0.61 o 
  -5   1   7      113.29      119.25      3.37 o 
  -4   1   7        2.55        2.54      0.37 o 
  -3   1   7       63.60       66.46      1.66 o 
  -2   1   7       10.21       12.07      0.55 o 
  -1   1   7       11.19       10.16      0.49 o 
   0   1   7       29.96       34.33      0.97 o 
   1   1   7       49.17       45.27      1.20 o 
   2   1   7       41.39       42.32      1.71 o 
   3   1   7       12.88       10.78      0.85 o 
   4   1   7        5.55        4.84      0.68 o 
   5   1   7      122.15      127.03      4.22 o 
   6   1   7       56.20       56.62      2.44 o 
   7   1   7        1.06        1.17      0.62 o 
   8   1   7        0.10       -0.46      0.43 o 
  -6   2   7        6.68        6.07      0.84 o 
  -5   2   7        8.93       10.06      1.01 o 
  -4   2   7      320.13      312.69      8.99 o 
  -3   2   7        9.97       10.83      1.00 o 
  -2   2   7        2.14        2.41      0.34 o 
  -1   2   7        4.56        4.25      0.34 o 
   0   2   7       28.87       26.67      0.82 o 
   1   2   7       43.87       44.79      1.23 o 
   2   2   7        0.01        0.28      0.19 o 
   3   2   7       23.81       23.94      1.23 o 
   4   2   7      124.13      133.95      4.26 o 
   5   2   7      134.12      136.46      4.41 o 
   6   2   7       24.73       21.10      1.34 o 
   7   2   7       41.55       36.28      1.87 o 
   8   2   7        1.57        2.26      0.67 o 
  -5   3   7       32.74       35.38      1.91 o 
  -4   3   7        5.97        6.10      0.82 o 
  -3   3   7        0.25        0.08      0.34 o 
  -2   3   7        0.53        0.41      0.32 o 
  -1   3   7        3.97        5.20      0.63 o 
   0   3   7        0.03        0.03      0.25 o 
   1   3   7       35.39       32.25      1.44 o 
   2   3   7       15.40       16.11      0.98 o 
   3   3   7        0.87        1.48      0.47 o 
   4   3   7       39.84       36.17      1.67 o 
   5   3   7        0.76        1.82      0.57 o 
   6   3   7        6.56        9.10      0.90 o 
   7   3   7       16.25       15.24      1.17 o 
   8   3   7        7.61        7.55      0.92 o 
  -5   4   7       18.05       19.00      1.48 o 
  -4   4   7        0.00       -0.08      0.44 o 
  -3   4   7        2.03        2.41      0.59 o 
  -2   4   7        0.40        0.37      0.37 o 
  -1   4   7        5.00        4.61      0.65 o 
   0   4   7        6.90        5.53      0.65 o 
   1   4   7        0.25        0.01      0.26 o 
   2   4   7        3.65        2.26      0.49 o 
   3   4   7        5.37        5.09      0.71 o 
   4   4   7      462.44      447.03     12.20 o 
   5   4   7        3.71        2.92      0.62 o 
   6   4   7        6.15        4.33      0.67 o 
   7   4   7       18.28       18.88      1.27 o 
   8   4   7        0.01       -0.09      0.42 o 
  -4   5   7        0.02       -0.35      0.42 o 
  -3   5   7        0.55        0.18      0.43 o 
  -2   5   7        2.34        1.62      0.52 o 
  -1   5   7        0.32        0.25      0.36 o 
   0   5   7       43.33       39.05      1.83 o 
   1   5   7        9.80        8.75      0.84 o 
   2   5   7       21.50       18.51      1.15 o 
   3   5   7      580.62      560.37     15.11 o 
   4   5   7        4.46        3.95      0.62 o 
   5   5   7       59.61       58.94      2.27 o 
   6   5   7        1.26        0.51      0.45 o 
   7   5   7       16.12       15.59      1.16 o 
   8   5   7        2.15        2.07      0.62 o 
  -3   6   7        1.20        1.61      0.62 o 
  -2   6   7        0.99        1.25      0.60 o 
  -1   6   7        2.65        3.65      0.74 o 
   0   6   7       56.73       53.43      2.38 o 
   1   6   7        4.98        4.41      0.69 o 
   2   6   7        0.99        1.81      0.51 o 
   3   6   7       19.58       20.25      1.23 o 
   4   6   7       84.25       80.55      2.88 o 
   5   6   7        6.26        5.29      0.68 o 
   6   6   7       23.29       23.39      1.31 o 
   7   6   7        0.00       -0.08      0.37 o 
   8   6   7        5.71       10.44      1.04 o 
  -1   7   7        0.10        0.02      0.41 o 
   0   7   7        3.12        2.54      0.66 o 
   1   7   7        0.54        0.46      0.46 o 
   2   7   7      114.51      112.29      3.94 o 
   3   7   7        0.42        5.09      0.84 o 
   4   7   7       12.53       11.93      0.73 o 
   5   7   7        1.88        2.27      0.41 o 
   6   7   7        0.02        0.08      0.28 o 
   7   7   7        2.16        2.93      0.46 o 
   8   7   7        1.56        3.19      0.74 o 
   0   8   7        0.00        0.19      0.44 o 
   1   8   7       14.86       15.07      1.27 o 
   2   8   7       19.09       21.88      1.05 o 
   3   8   7       24.24       30.42      1.23 o 
   4   8   7        6.07        8.04      1.02 o 
   5   8   7        7.64        8.82      0.68 o 
   6   8   7        6.40        7.41      0.65 o 
   7   8   7        0.11        0.25      0.31 o 
   3   9   7       24.60       28.56      1.24 o 
   4   9   7        5.67        6.27      0.65 o 
   5   9   7        3.87        5.59      0.62 o 
  -5  -7   8        0.99        1.80      0.65 o 
  -4  -7   8       36.98       38.92      2.05 o 
  -3  -7   8        0.20       -0.49      0.46 o 
  -2  -7   8       11.88       11.91      1.15 o 
  -1  -7   8        4.37        5.26      0.87 o 
   0  -7   8       13.10       14.68      1.26 o 
  -6  -6   8        4.78        4.91      0.86 o 
  -5  -6   8        1.42        1.66      0.64 o 
  -4  -6   8        8.26        8.91      1.03 o 
  -3  -6   8        0.27        0.74      0.55 o 
  -2  -6   8        5.07        3.74      0.77 o 
  -1  -6   8       28.75       29.33      1.68 o 
   0  -6   8        1.76        1.75      0.62 o 
   1  -6   8        1.32        1.81      0.67 o 
  -7  -5   8        0.96        1.99      0.63 o 
  -6  -5   8        0.01        0.27      0.44 o 
  -5  -5   8        3.47        5.16      0.81 o 
  -4  -5   8        2.97        1.73      0.62 o 
  -3  -5   8       60.07       59.27      2.51 o 
  -2  -5   8       12.68       15.86      1.21 o 
  -1  -5   8       34.13       34.34      1.77 o 
   0  -5   8       18.22       15.87      1.19 o 
   1  -5   8        0.01        0.00      0.45 o 
   2  -5   8        0.19       -0.20      0.46 o 
   3  -5   8        8.17        7.71      1.01 o 
  -7  -4   8        0.13        0.45      0.47 o 
  -6  -4   8        5.03        4.20      0.74 o 
  -5  -4   8        1.18        1.50      0.54 o 
  -4  -4   8        5.68        6.67      0.83 o 
  -3  -4   8        3.05        3.24      0.68 o 
  -2  -4   8       79.19       85.36      3.11 o 
  -1  -4   8       31.94       30.63      1.63 o 
   0  -4   8        1.57        1.26      0.32 o 
   1  -4   8        2.91        1.99      0.54 o 
   2  -4   8       10.39       10.44      1.01 o 
   3  -4   8        0.16       -0.67      0.47 o 
   4  -4   8        7.19        9.67      1.13 o 
  -7  -3   8       10.09       11.89      1.12 o 
  -6  -3   8        6.67        8.47      0.95 o 
  -5  -3   8        1.33        0.53      0.45 o 
  -4  -3   8       23.24       21.66      1.35 o 
  -3  -3   8       73.61       85.00      3.05 o 
  -2  -3   8      169.35      177.22      5.38 o 
  -1  -3   8        2.57        2.10      0.35 o 
   0  -3   8       13.19       11.19      0.62 o 
   1  -3   8        0.15        0.30      0.39 o 
   2  -3   8       10.44       11.29      0.98 o 
   3  -3   8       12.16       11.23      1.03 o 
   4  -3   8       17.38       20.48      1.46 o 
   5  -3   8       10.78       11.52      1.23 o 
  -7  -2   8        0.24        0.49      0.47 o 
  -6  -2   8        1.05        1.07      0.49 o 
  -5  -2   8        1.71        2.02      0.54 o 
  -4  -2   8        0.78        0.39      0.41 o 
  -3  -2   8      142.06      148.13      4.56 o 
  -2  -2   8        2.31        2.50      0.53 o 
  -1  -2   8        1.81        1.90      0.34 o 
   0  -2   8       16.99       16.41      0.72 o 
   1  -2   8       19.72       18.24      0.78 o 
   2  -2   8        6.54        7.22      0.78 o 
   3  -2   8        3.42        4.49      0.72 o 
   4  -2   8        1.99        1.66      0.63 o 
   5  -2   8        4.73        7.28      1.05 o 
  -7  -1   8        1.13        1.58      0.59 o 
  -6  -1   8        0.92        1.89      0.59 o 
  -5  -1   8       27.50       31.02      1.60 o 
  -4  -1   8       25.63       27.18      1.41 o 
  -3  -1   8       52.68       49.74      2.00 o 
  -2  -1   8       33.30       33.96      1.07 o 
  -1  -1   8        6.95        6.19      0.45 o 
   0  -1   8       31.47       31.60      2.07 o 
   1  -1   8       10.72       11.08      0.60 o 
   2  -1   8        1.97        1.37      0.48 o 
   3  -1   8        9.84       12.44      1.01 o 
   4  -1   8        4.16        4.18      0.74 o 
   5  -1   8       23.69       25.89      1.62 o 
   6  -1   8        6.32        6.13      0.98 o 
  -6   0   8       17.62       19.66      1.34 o 
  -5   0   8        3.20        3.75      0.65 o 
  -4   0   8      198.57      199.43      5.82 o 
  -3   0   8       18.83       19.12      1.10 o 
  -2   0   8       12.11       13.92      0.65 o 
  -1   0   8       52.40       50.44      1.35 o 
   0   0   8        0.04        0.23      0.24 o 
   1   0   8       29.10       26.11      0.91 o 
   2   0   8       30.35       25.85      1.34 o 
   3   0   8        4.02        4.87      0.68 o 
   4   0   8       12.36       12.77      1.07 o 
   5   0   8       18.30       17.67      1.29 o 
   6   0   8       13.13       12.77      1.20 o 
   7   0   8        2.15        2.00      0.72 o 
  -5   1   8       70.08       79.91      2.94 o 
  -4   1   8        2.66        2.68      0.39 o 
  -3   1   8        0.90        0.71      0.27 o 
  -2   1   8        7.80        8.70      0.51 o 
  -1   1   8        9.04        9.44      0.52 o 
   0   1   8       13.28       12.04      0.71 o 
   1   1   8        3.33        2.73      0.33 o 
   2   1   8       33.64       33.48      1.05 o 
   3   1   8        9.84        8.88      0.86 o 
   4   1   8       19.64       18.73      1.24 o 
   5   1   8       12.70       11.61      1.06 o 
   6   1   8        8.33        9.95      1.06 o 
   7   1   8        8.58        9.70      1.12 o 
  -5   2   8        1.34        2.02      0.60 o 
  -4   2   8       16.29       16.94      1.23 o 
  -3   2   8       17.54       18.09      1.21 o 
  -2   2   8       22.87       22.82      1.30 o 
  -1   2   8       10.34        9.80      0.80 o 
   0   2   8        0.04        0.12      0.30 o 
   1   2   8       35.58       34.42      1.55 o 
   2   2   8       46.06       42.92      1.20 o 
   3   2   8      139.78      140.15      4.44 o 
   5   2   8        0.02       -0.04      0.46 o 
   6   2   8       12.61       12.35      1.16 o 
   7   2   8        5.02        5.97      0.93 o 
  -5   3   8       28.84       31.47      1.86 o 
  -4   3   8        3.59        5.09      0.84 o 
  -3   3   8        3.61        3.58      0.67 o 
  -2   3   8        0.22        0.91      0.41 o 
  -1   3   8        0.23       -0.22      0.26 o 
   0   3   8        1.17        1.15      0.41 o 
   1   3   8        0.00        0.02      0.35 o 
   2   3   8        0.81        0.80      0.44 o 
   3   3   8      360.51      357.31      9.97 o 
   4   3   8        1.64        0.68      0.50 o 
   5   3   8       26.13       26.17      1.46 o 
   6   3   8        6.81        5.48      0.83 o 
   7   3   8        0.61        0.46      0.55 o 
  -4   4   8       10.91       13.40      1.26 o 
  -3   4   8       10.21       11.40      1.06 o 
  -2   4   8        5.98        5.62      0.81 o 
  -1   4   8        0.03       -0.19      0.31 o 
   0   4   8       55.71       50.57      2.12 o 
   1   4   8        0.46        0.30      0.36 o 
   2   4   8        5.18        6.18      0.74 o 
   3   4   8       34.46       36.00      1.71 o 
   4   4   8       25.92       24.15      1.34 o 
   5   4   8        2.38        2.21      0.62 o 
   6   4   8        1.14        0.84      0.52 o 
   7   4   8        1.56        1.69      0.61 o 
   8   4   8        0.05       -0.76      0.51 o 
  -3   5   8        0.17        0.35      0.52 o 
  -2   5   8        0.84        0.91      0.54 o 
  -1   5   8       18.03       16.60      1.26 o 
   0   5   8        9.83        9.09      0.95 o 
   1   5   8        7.08        6.70      0.79 o 
   2   5   8       13.38       13.06      0.99 o 
   3   5   8       10.95        9.57      0.86 o 
   4   5   8        3.25        3.54      0.65 o 
   5   5   8        3.50        3.40      0.63 o 
   6   5   8        0.97        1.05      0.52 o 
   7   5   8        1.69        1.78      0.62 o 
  -2   6   8        0.65        0.91      0.57 o 
  -1   6   8        0.31        0.26      0.46 o 
   0   6   8        1.86        2.09      0.61 o 
   1   6   8        4.11        3.47      0.67 o 
   2   6   8        5.90        6.54      0.79 o 
   3   6   8        1.59        1.70      0.50 o 
   4   6   8        2.11        3.24      0.63 o 
   5   6   8        0.62        0.83      0.44 o 
   6   6   8       12.95       16.98      1.18 o 
   7   6   8        0.40        0.09      0.45 o 
   0   7   8        5.05        5.69      0.91 o 
   1   7   8        4.21        6.01      0.86 o 
   2   7   8        0.16       -0.12      0.35 o 
   3   7   8       33.86       30.36      1.64 o 
   4   7   8        8.51        8.60      0.91 o 
   5   7   8        2.56        3.69      0.68 o 
   6   7   8        0.01        0.61      0.41 o 
   2   8   8        5.81        6.29      0.90 o 
   3   8   8        5.94        6.36      0.88 o 
   4   8   8        0.03       -0.01      0.34 o 
   5   8   8        1.21        1.44      0.51 o 
  -4  -6   9        0.02        0.55      0.53 o 
  -3  -6   9        0.84        2.21      0.71 o 
  -2  -6   9        0.68        1.66      0.66 o 
  -1  -6   9        2.72        3.30      0.78 o 
  -5  -5   9        3.63        5.26      0.88 o 
  -4  -5   9        0.20        0.21      0.45 o 
  -3  -5   9        2.83        1.71      0.62 o 
  -2  -5   9       13.57       12.64      1.14 o 
  -1  -5   9        1.74        1.91      0.61 o 
   0  -5   9        7.98        8.74      0.99 o 
   1  -5   9        0.05       -0.18      0.44 o 
  -6  -4   9        5.30        6.01      0.88 o 
  -5  -4   9        0.65        0.30      0.46 o 
  -4  -4   9        0.90        1.50      0.57 o 
  -3  -4   9        3.13        5.38      0.82 o 
  -2  -4   9        0.53        0.95      0.48 o 
  -1  -4   9        0.28        0.08      0.41 o 
   0  -4   9        0.18        0.08      0.41 o 
   1  -4   9       10.10        8.56      0.65 o 
   2  -4   9        0.13        0.94      0.54 o 
   3  -4   9        1.81        1.39      0.66 o 
  -6  -3   9        2.98        3.41      0.71 o 
  -5  -3   9        0.00       -0.17      0.41 o 
  -4  -3   9        0.00        0.28      0.41 o 
  -3  -3   9        2.36        1.51      0.52 o 
  -2  -3   9        3.69        3.35      0.67 o 
  -1  -3   9        0.91        1.87      0.56 o 
   0  -3   9        6.04        5.07      0.49 o 
   1  -3   9       17.19       17.12      0.83 o 
   2  -3   9       13.04       13.95      1.12 o 
   3  -3   9        6.44        5.10      0.83 o 
   4  -3   9        0.39        0.84      0.64 o 
  -6  -2   9        5.52        7.52      0.94 o 
  -5  -2   9        0.88        1.48      0.55 o 
  -4  -2   9       12.23       14.55      1.09 o 
  -3  -2   9       31.82       38.92      1.85 o 
  -2  -2   9        2.10        1.97      0.55 o 
  -1  -2   9        0.84        1.05      0.31 o 
   0  -2   9        0.23       -0.18      0.25 o 
   1  -2   9        1.08        0.90      0.32 o 
   2  -2   9       34.08       29.90      1.55 o 
   3  -2   9        0.53       -0.03      0.45 o 
   4  -2   9        5.82        4.74      0.87 o 
  -6  -1   9       21.15       23.96      1.52 o 
  -5  -1   9       11.10       11.73      1.01 o 
  -4  -1   9        8.31        7.50      0.83 o 
  -3  -1   9       13.23       14.41      1.06 o 
  -2  -1   9        4.32        3.69      0.41 o 
  -1  -1   9        0.46        0.68      0.33 o 
   0  -1   9        6.49        5.77      0.49 o 
   1  -1   9       42.88       37.35      1.19 o 
   2  -1   9       18.97       18.38      1.18 o 
   3  -1   9        1.24        0.37      0.45 o 
   4  -1   9        1.04        1.14      0.59 o 
   5  -1   9       11.92       13.08      1.25 o 
  -5   0   9        7.22        8.91      0.93 o 
  -4   0   9       11.67       14.19      1.06 o 
  -3   0   9        3.15        2.70      0.52 o 
  -2   0   9        0.08        0.17      0.23 o 
  -1   0   9       21.30       21.26      1.30 o 
   0   0   9        5.10        7.25      1.10 o 
   1   0   9       43.78       40.76      1.25 o 
   2   0   9       17.56       17.50      0.79 o 
   3   0   9       35.12       32.99      1.69 o 
   4   0   9        2.17        1.37      0.58 o 
   5   0   9        1.92        2.60      0.75 o 
   6   0   9       11.56        9.54      1.15 o 
  -3   1   9        4.28        4.06      0.65 o 
  -2   1   9        3.83        3.97      0.61 o 
  -1   1   9        0.09        0.01      0.23 o 
   0   1   9       48.13       45.22      1.30 o 
   1   1   9        0.39        0.31      0.25 o 
   2   1   9        0.61        0.58      0.27 o 
   3   1   9        9.23        9.80      0.94 o 
   4   1   9        0.15       -0.19      0.46 o 
   5   1   9        7.38        6.62      0.92 o 
   6   1   9        7.72        7.11      1.03 o 
  -4   2   9        7.52        7.92      0.92 o 
  -3   2   9        1.01        1.50      0.53 o 
  -2   2   9        8.32        7.60      0.83 o 
  -1   2   9        0.16        0.42      0.37 o 
   0   2   9       20.79       19.83      1.20 o 
   1   2   9        0.68        1.04      0.46 o 
   2   2   9        0.00        0.81      0.48 o 
   3   2   9       81.47       81.38      3.03 o 
   4   2   9        8.02        7.18      0.90 o 
   5   2   9        0.83        0.54      0.57 o 
   6   2   9       11.54       10.93      1.17 o 
  -4   3   9        7.58        8.83      1.06 o 
  -3   3   9        3.19        2.90      0.69 o 
  -2   3   9        0.99        1.10      0.48 o 
  -1   3   9       41.06       44.56      2.03 o 
   0   3   9        0.29       -0.19      0.36 o 
   1   3   9       30.07       28.95      1.50 o 
   2   3   9      121.75      119.75      3.98 o 
   3   3   9       16.33       17.37      1.17 o 
   4   3   9        0.16        0.18      0.46 o 
   5   3   9        1.02        0.89      0.57 o 
   6   3   9        0.08       -0.54      0.42 o 
  -3   4   9        0.00        0.08      0.41 o 
  -2   4   9        0.04        0.71      0.48 o 
  -1   4   9        7.58        8.25      0.93 o 
   0   4   9        4.16        3.28      0.63 o 
   1   4   9        0.79        0.36      0.41 o 
   2   4   9       10.49        9.62      0.93 o 
   3   4   9        1.64        2.37      0.60 o 
   4   4   9        0.36        0.47      0.46 o 
   5   4   9       11.62        9.96      1.00 o 
   6   4   9        9.30        9.85      1.08 o 
  -2   5   9        2.56        3.44      0.76 o 
  -1   5   9       11.69        9.33      1.04 o 
   0   5   9        0.67        1.14      0.50 o 
   1   5   9       24.03       22.18      1.39 o 
   2   5   9        0.12        0.51      0.41 o 
   3   5   9       19.66       18.96      1.24 o 
   4   5   9        0.83        1.35      0.49 o 
   5   5   9        2.92        3.73      0.70 o 
   6   5   9        0.29        0.41      0.52 o 
   0   6   9       12.83       13.14      1.15 o 
   1   6   9        0.00        0.54      0.44 o 
   2   6   9        0.00        0.26      0.35 o 
   3   6   9        0.17        0.80      0.41 o 
   4   6   9        9.12        8.30      0.90 o 
   5   6   9        0.00       -0.16      0.36 o 
   6   6   9        0.30        0.05      0.47 o 
   2   7   9        1.11        1.23      0.53 o 
   3   7   9        3.32        5.26      0.78 o 
   4   7   9        0.74        1.66      0.53 o 
  -4  -4  10        1.00        1.03      0.54 o 
  -3  -4  10        2.44        1.94      0.63 o 
  -2  -4  10        0.54        0.14      0.48 o 
  -1  -4  10        3.36        4.81      0.83 o 
   0  -4  10        0.65       -0.19      0.40 o 
   1  -4  10        0.04        0.21      0.40 o 
  -4  -3  10        0.01       -0.30      0.41 o 
  -3  -3  10       16.48       19.30      1.38 o 
  -2  -3  10        0.48       -0.04      0.41 o 
  -1  -3  10        0.73        0.80      0.50 o 
   0  -3  10        5.36        5.84      0.82 o 
   1  -3  10        3.11        2.67      0.45 o 
   2  -3  10        0.80        0.27      0.33 o 
  -4  -2  10        1.20        2.08      0.60 o 
  -3  -2  10        0.53        0.23      0.42 o 
  -2  -2  10        9.46       10.15      0.96 o 
  -1  -2  10        3.41        3.99      0.67 o 
   0  -2  10        3.86        4.94      0.52 o 
   1  -2  10        4.55        4.42      0.65 o 
   2  -2  10        1.16        0.57      0.32 o 
   3  -2  10        0.82       -0.12      0.48 o 
  -4  -1  10        1.20        1.28      0.50 o 
  -3  -1  10        0.00        0.33      0.41 o 
  -2  -1  10        0.40       -0.51      0.34 o 
  -1  -1  10        0.00        0.11      0.26 o 
   0  -1  10        3.68        2.90      0.42 o 
   1  -1  10        0.54        0.02      0.29 o 
   2  -1  10        1.24        1.81      0.40 o 
   3  -1  10        1.88        1.75      0.64 o 
   4  -1  10        5.01        4.76      0.87 o 
  -3   0  10        1.83        2.29      0.55 o 
  -2   0  10        0.10        0.05      0.29 o 
  -1   0  10        0.57        0.50      0.28 o 
   0   0  10        1.46        0.90      0.33 o 
   1   0  10       11.72       13.03      0.72 o 
   2   0  10        3.07        5.53      0.53 o 
   3   0  10        3.59        3.34      0.74 o 
   4   0  10        4.08        3.36      0.77 o 
  -2   1  10        3.19        4.66      0.68 o 
  -1   1  10        1.83        2.78      0.58 o 
   0   1  10       14.95       14.30      1.08 o 
   1   1  10       26.69       27.86      1.50 o 
   2   1  10      113.43      110.92      3.82 o 
   3   1  10        4.64        5.05      0.81 o 
   4   1  10        0.51        0.69      0.62 o 
   5   1  10        8.81        8.37      1.10 o 
  -3   2  10        0.00       -0.21      0.35 o 
  -2   2  10        0.59        1.48      0.54 o 
  -1   2  10        1.53        3.16      0.63 o 
   0   2  10        0.56        0.27      0.42 o 
   1   2  10        5.63        3.95      0.70 o 
   2   2  10       56.24       57.80      2.39 o 
   3   2  10        0.29        0.35      0.51 o 
   4   2  10        1.65        0.92      0.60 o 
   5   2  10        0.07       -0.66      0.53 o 
  -2   3  10        1.39        1.98      0.61 o 
  -1   3  10       19.94       19.75      1.34 o 
   0   3  10        4.84        3.91      0.69 o 
   1   3  10        7.74        6.35      0.84 o 
   2   3  10        7.40        6.84      0.86 o 
   3   3  10        6.26        6.03      0.84 o 
   4   3  10        6.52        7.28      0.92 o 
   5   3  10        5.06        6.14      0.95 o 
  -1   4  10        0.69       -0.20      0.37 o 
   0   4  10       21.32       21.80      1.42 o 
   1   4  10        0.32        0.65      0.43 o 
   2   4  10        0.13        0.82      0.48 o 
   3   4  10        0.27       -0.43      0.38 o 
   4   4  10        0.64        0.98      0.54 o 
   5   4  10        0.21        0.05      0.49 o 
   0   5  10        2.26        3.68      0.72 o 
   1   5  10        0.22        1.16      0.48 o 
   2   5  10        1.93        2.66      0.63 o 
   3   5  10        7.91        7.53      0.90 o 
   4   5  10        0.06       -0.32      0.39 o 
  -1  -2  11        2.96        5.09      0.84 o 
   0  -2  11        0.67        0.68      0.50 o 
  -2  -1  11        3.57        3.19      0.67 o 
  -1  -1  11        3.71        3.54      0.71 o 
   0  -1  11        4.73        5.67      0.70 o 
   1  -1  11       12.27       12.75      0.77 o 
  -1   0  11        0.21        1.02      0.49 o 
   0   0  11        2.59        2.53      0.61 o 
   1   0  11        6.82        7.46      0.88 o 
   2   0  11       42.59       46.93      2.24 o 
  -1   1  11        1.17        2.25      0.61 o 
   0   1  11        0.15        0.45      0.46 o 
   1   1  11       18.25       21.71      1.42 o 
   2   1  11        4.78        4.69      0.80 o 
   3   1  11        1.39        1.39      0.66 o 
   0   2  11        8.09        7.61      0.90 o 
   1   2  11        1.49        0.95      0.54 o 
   2   2  11        0.05        0.58      0.52 o 
   3   2  11        0.18        0.27      0.52 o 
   1   3  11        3.05        3.78      0.73 o 
   2   3  11        2.94        3.51      0.72 o 
                                                 
